# Supplementary material for: Noninvasive evaluation of neutrophil extracellular traps signature predicts clinical outcomes and immunotherapy response in hepatocellular carcinoma
Source: Front Immunol. 2023 Jul 13;14:1134521. doi: 10.3389/fimmu.2023.1134521 (PMC10374215; doi:10.3389/fimmu.2023.1134521)
Supplement: Supplementary file 2 [file DataSheet_2.csv]

Table S2. Gene set enrichment analysis (GSEA) results
	ID	Description	setSize	enrichmentScore	NES	pvalue	p.adjust	qvalues	rank	leading_edge	core_enrichment
KEGG_ALZHEIMERS_DISEASE	KEGG_ALZHEIMERS_DISEASE	KEGG_ALZHEIMERS_DISEASE	140	0.535876566	2.409205664	1.00E-10	3.10E-09	1.79E-09	3101	tags=50%, list=17%, signal=42%	NDUFB9/COX6C/ATP5MC1/CYC1/UQCRB/NDUFS6/NDUFB8/GAPDH/NDUFA3/COX6B1/NDUFC2/APOE/NDUFA2/ATP5F1E/BID/UQCRQ/NDUFB3/UQCR10/NDUFS8/UQCRH/NDUFA4L2/ATP5PD/NDUFB7/COX6A1/ATP5MC2/NDUFA6/NDUFS2/ATP5MC3/NDUFA7/NDUFA1/PSENEN/NDUFAB1/NDUFS4/MAPK3/NDUFB1/COX7A2/COX5B/COX4I1/ATP5F1C/NDUFS5/COX7C/NDUFS7/NDUFS3/UQCR11/NDUFV1/UQCRC1/NDUFB10/NDUFB4/COX7B/NDUFA8/NDUFB2/ATP5F1D/HSD17B10/COX8A/COX7A2L/SDHC/PSEN2/ATP5PO/…
KEGG_CYTOKINE_CYTOKINE_RECEPTOR_INTERACTION	KEGG_CYTOKINE_CYTOKINE_RECEPTOR_INTERACTION	KEGG_CYTOKINE_CYTOKINE_RECEPTOR_INTERACTION	191	-0.550112696	-2.353235321	1.00E-10	3.10E-09	1.79E-09	4057	tags=48%, list=22%, signal=38%	CCL3L1/CD40LG/IL21R/CCL14/ACVR1B/CSF3R/IL3RA/TNFSF13/CCL24/TNFRSF10A/CCR2/TNFRSF18/IL12RB1/NGFR/FASLG/XCL2/IL6/CCL23/CSF2RA/TNFSF8/INHBB/EDA2R/TNFRSF17/IFNLR1/TNFRSF25/IL2RA/ACVRL1/TGFB3/LIFR/IL13RA1/HGF/TGFB2/OSMR/FAS/IL18/CCL3/PDGFRA/CCR1/INHBA/CCR7/IL6R/FLT4/PDGFRB/TNFSF13B/TGFBR1/PDGFB/CX3CL1/CXCR3/PLEKHO2/CSF2RB/FLT1/IL6ST/IL18R1/CXCL1/TNFRSF10B/LTB/CCR5/CSF1R/CXCL14/CXCR6/CCL19/BMPR2/CCL4L2…
KEGG_HUNTINGTONS_DISEASE	KEGG_HUNTINGTONS_DISEASE	KEGG_HUNTINGTONS_DISEASE	155	0.547361351	2.496450587	1.00E-10	3.10E-09	1.79E-09	3101	tags=49%, list=17%, signal=41%	NDUFB9/COX6C/ATP5MC1/CYC1/UQCRB/NDUFS6/POLR2K/NDUFB8/NDUFA3/POLR2L/COX6B1/NDUFC2/PPARG/NDUFA2/ATP5F1E/UQCRQ/NDUFB3/UQCR10/NDUFS8/CLTA/UQCRH/NDUFA4L2/ATP5PD/NDUFB7/COX6A1/ATP5MC2/NDUFA6/NDUFS2/GPX1/ATP5MC3/NDUFA7/NDUFA1/AP2S1/NDUFAB1/POLR2G/NDUFS4/VDAC1/NDUFB1/COX7A2/COX5B/BAX/COX4I1/POLR2E/ATP5F1C/NDUFS5/COX7C/NDUFS7/NDUFS3/UQCR11/CLTB/POLR2J/NDUFV1/POLR2I/POLR2H/UQCRC1/SOD1/NDUFB10/NDUFB4/COX7B/…
KEGG_OXIDATIVE_PHOSPHORYLATION	KEGG_OXIDATIVE_PHOSPHORYLATION	KEGG_OXIDATIVE_PHOSPHORYLATION	108	0.751758578	3.243023964	1.00E-10	3.10E-09	1.79E-09	2975	tags=69%, list=16%, signal=58%	NDUFB9/COX6C/ATP5MC1/CYC1/UQCRB/NDUFS6/NDUFB8/ATP5ME/NDUFA3/COX6B1/NDUFC2/NDUFA2/ATP5F1E/ATP5MF/UQCRQ/NDUFB3/UQCR10/NDUFS8/UQCRH/NDUFA4L2/ATP6V0E1/ATP5PD/NDUFB7/COX6A1/ATP5MC2/NDUFA6/ATP6V1C1/NDUFS2/ATP5MC3/ATP6V0B/NDUFA7/NDUFA1/NDUFA11/NDUFAB1/ATP6V1E1/COX17/NDUFS4/ATP6V1F/ATP6V0E2/NDUFB1/COX7A2/COX5B/COX4I1/ATP6V1H/ATP5F1C/NDUFS5/ATP6AP1/COX7C/NDUFS7/NDUFS3/UQCR11/NDUFV1/ATP6V0A1/UQCRC1/ATP5MG/…
KEGG_PARKINSONS_DISEASE	KEGG_PARKINSONS_DISEASE	KEGG_PARKINSONS_DISEASE	104	0.650914392	2.801939559	1.00E-10	3.10E-09	1.79E-09	3430	tags=66%, list=18%, signal=54%	NDUFB9/COX6C/ATP5MC1/CYC1/UQCRB/NDUFS6/NDUFB8/NDUFA3/COX6B1/NDUFC2/NDUFA2/ATP5F1E/UCHL1/UQCRQ/NDUFB3/UQCR10/NDUFS8/UQCRH/NDUFA4L2/ATP5PD/NDUFB7/COX6A1/ATP5MC2/NDUFA6/NDUFS2/ATP5MC3/NDUFA7/NDUFA1/PARK7/NDUFAB1/NDUFS4/VDAC1/NDUFB1/COX7A2/COX5B/COX4I1/ATP5F1C/NDUFS5/COX7C/NDUFS7/NDUFS3/UQCR11/NDUFV1/UQCRC1/NDUFB10/NDUFB4/COX7B/NDUFA8/VDAC2/NDUFB2/ATP5F1D/COX8A/COX7A2L/UBE2L3/SDHC/ATP5PO/COX5A/NDUFA4…
KEGG_RIBOSOME	KEGG_RIBOSOME	KEGG_RIBOSOME	86	0.829371061	3.445961308	1.00E-10	3.10E-09	1.79E-09	2742	tags=91%, list=15%, signal=78%	RPL8/RPS20/MRPL13/RPL30/RPS24/RPL38/RPL27/RPL7/RPL36/RPLP2/RPL37A/RPS18/RPS10/RPL39/RPS2/RPL32/RPL24/RPS7/RPS21/RPL31/RPL23/RPL27A/RPL37/RPL36A/RPL28/RPS5/RPL23A/RPL14/RPL35/RPSA/RPL29/RPL22L1/RPS27A/RPS23/RPL19/RPS15/RPS28/RPLP0/RPS12/RPL18/RPS27/RPS13/RPL9/RPS15A/RPS3/RPL13/RPS8/RPL18A/RPS16/RPL10A/RPL35A/UBA52/RPL26L1/RPL7A/RPL6/RPS19/RPLP1/RPS29/RPS26/RPL12/RPS9/FAU/RPL13A/RPS11/RPL5/RPL26/RP…
KEGG_FOCAL_ADHESION	KEGG_FOCAL_ADHESION	KEGG_FOCAL_ADHESION	182	-0.511616898	-2.170894482	1.54E-10	4.09E-09	2.36E-09	2767	tags=40%, list=15%, signal=34%	ARHGAP5/PIP5K1C/PARVG/JUN/ITGA1/THBS3/PIK3R5/TLN1/PIK3CA/LAMB2/BCL2/VCL/LAMB3/HGF/COL4A4/AKT1/PDGFRA/ITGA9/TNXB/PIK3R3/COMP/ITGB7/RAPGEF1/DOCK1/VTN/FLT4/PDGFRB/AKT3/CHAD/SOS2/PDGFB/ITGA4/ITGB4/LAMA5/COL4A2/LAMB1/FLT1/ROCK1/CCND1/VAV1/PIK3CD/CCND2/CAV2/FYN/LAMC2/COL6A3/ITGA3/ITGB1/COL4A1/LAMA2/TNC/PDGFC/EGFR/COL5A1/CAV1/COL6A2/LAMC3/MYLK/RAC2/PIK3R1/KDR/COL1A1/COL1A2/THBS1/BIRC3/COL6A1/PDGFD/VWF/C…
KEGG_JAK_STAT_SIGNALING_PATHWAY	KEGG_JAK_STAT_SIGNALING_PATHWAY	KEGG_JAK_STAT_SIGNALING_PATHWAY	105	-0.59563788	-2.345142854	2.59E-10	6.03E-09	3.48E-09	5366	tags=69%, list=29%, signal=49%	IFNGR1/EPOR/LEPR/IFNAR1/CTF1/TSLP/SOS1/OSM/SOCS1/IL15/IL15RA/IL4R/STAT5B/SPRY2/IL24/IFNG/SPRED1/PTPN6/IL21R/CSF3R/IL3RA/CBLB/IL12RB1/PIK3CG/SOCS4/PIAS3/PIAS1/STAT5A/IL6/AKT2/CSF2RA/STAT2/CBL/IRF9/TYK2/IFNLR1/PIK3R5/STAT4/PIK3CA/IL2RA/LIFR/IL13RA1/STAT6/CREBBP/OSMR/AKT1/PTPN11/PIK3R3/STAT3/IL6R/EP300/AKT3/JAK2/SOS2/CSF2RB/CCND1/IL6ST/JAK3/PIK3CD/CCND2/JAK1/STAT1/IL2RG/IL10RA/SPRY1/PIK3R1/IL7R/SOCS…
KEGG_CHEMOKINE_SIGNALING_PATHWAY	KEGG_CHEMOKINE_SIGNALING_PATHWAY	KEGG_CHEMOKINE_SIGNALING_PATHWAY	169	-0.501812429	-2.115544689	5.65E-09	1.17E-07	6.75E-08	3194	tags=53%, list=17%, signal=45%	GNB5/SOS1/CXCL8/PRKX/GRK3/RASGRP2/PXN/PPBP/NCF1/STAT5B/CXCL3/ADCY6/PRKCB/GNAI2/GNG11/CCL3L1/VAV2/CCL14/GNG7/CCL24/KRAS/CCR2/PIK3CG/MAP2K1/FOXO3/PRKCZ/PRKACB/IKBKB/XCL2/TIAM1/AKT2/CCL23/STAT2/ADCY9/ADCY4/GNG10/GNB4/PIK3R5/PIK3CA/ITK/AKT1/CCL3/ADCY3/GNG2/PIK3R3/CCR1/STAT3/CCR7/DOCK2/AKT3/FGR/JAK2/PLCB2/SOS2/CX3CL1/CXCR3/NFKB1/ROCK1/ARRB1/VAV1/JAK3/NFKBIA/CXCL1/PIK3CD/CCR5/CXCL14/CXCR6/CCL19/HCK/CCL…
KEGG_COMPLEMENT_AND_COAGULATION_CASCADES	KEGG_COMPLEMENT_AND_COAGULATION_CASCADES	KEGG_COMPLEMENT_AND_COAGULATION_CASCADES	68	-0.639938455	-2.350621133	9.38E-09	1.75E-07	1.01E-07	1603	tags=50%, list=9%, signal=46%	SERPINA5/C8A/C5AR1/CFD/C8B/C3/CFI/C3AR1/KNG1/C1QA/SERPING1/KLKB1/C9/CFH/C5/PLAU/C1QB/FGG/F11/F13A1/FGA/BDKRB2/PLAT/C4A/C1QC/F2R/THBD/C1S/FGB/C1R/VWF/F9/C6/C7
KEGG_PROTEASOME	KEGG_PROTEASOME	KEGG_PROTEASOME	42	0.692819326	2.50087131	2.00E-08	3.38E-07	1.95E-07	4032	tags=74%, list=22%, signal=58%	PSMD4/PSMB3/PSMB4/PSMD13/POMP/PSMB6/PSMB5/PSMA5/PSMC3/PSMC4/SEM1/PSMD14/PSMA1/PSMB1/PSMB7/PSMC5/PSMA7/PSME2/PSMD8/PSMD11/PSMC2/PSMD7/PSMA3/PSMD3/PSMA2/PSMB2/PSMD1/PSMD6/PSMA4/PSMF1/PSMD2
KEGG_T_CELL_RECEPTOR_SIGNALING_PATHWAY	KEGG_T_CELL_RECEPTOR_SIGNALING_PATHWAY	KEGG_T_CELL_RECEPTOR_SIGNALING_PATHWAY	98	-0.558124579	-2.187934425	4.54E-08	7.03E-07	4.06E-07	3999	tags=54%, list=21%, signal=43%	CD40LG/VAV2/PTPN6/ICOS/CBLB/KRAS/PIK3CG/PPP3CA/MAP2K1/IKBKB/AKT2/CD28/RASGRP1/PPP3CC/CBL/NFATC2/JUN/CARD11/PIK3R5/MAP3K14/PIK3CA/DLG1/CTLA4/GRAP2/PRKCQ/ITK/CD3G/AKT1/CHP1/PIK3R3/MALT1/NFAT5/CD8B/AKT3/NCK2/SOS2/CD247/NFKB1/CD3D/VAV1/NFKBIA/ZAP70/PIK3CD/FYN/PDCD1/LCP2/CD4/LCK/PIK3R1/CD3E/CD8A/PTPRC/FOS
KEGG_ECM_RECEPTOR_INTERACTION	KEGG_ECM_RECEPTOR_INTERACTION	KEGG_ECM_RECEPTOR_INTERACTION	73	-0.605580041	-2.259649862	9.52E-08	1.36E-06	7.86E-07	2441	tags=49%, list=13%, signal=43%	ITGA1/THBS3/LAMB2/LAMB3/COL4A4/ITGA9/TNXB/COMP/ITGB7/VTN/AGRN/CHAD/ITGA4/ITGB4/LAMA5/COL4A2/LAMB1/SDC3/LAMC2/COL6A3/ITGA3/ITGB1/COL4A1/LAMA2/TNC/COL5A1/COL6A2/LAMC3/COL1A1/COL1A2/THBS1/COL6A1/VWF/COL3A1/THBS2/HSPG2
KEGG_SPLICEOSOME	KEGG_SPLICEOSOME	KEGG_SPLICEOSOME	125	0.461480702	2.026908339	1.14E-06	1.51E-05	8.74E-06	2919	tags=32%, list=16%, signal=27%	SNRPC/PUF60/SNRPB/LSM4/HSPA1A/SNRPE/PQBP1/SNRPD2/LSM2/SF3B5/SNRPF/SF3B4/SNRPD3/SNU13/HSPA1B/PRPF6/LSM3/LSM7/ZMAT2/SNRPD1/SNRPA/ALYREF/PPIL1/SF3B6/BUD31/PRPF31/SNRPA1/PHF5A/SNRPG/CTNNBL1/CCDC12/SART1/TXNL4A/CWC15/MAGOH/PRPF19/EIF4A3/HSPA8/SRSF9/SNRPB2
KEGG_CELL_ADHESION_MOLECULES_CAMS	KEGG_CELL_ADHESION_MOLECULES_CAMS	KEGG_CELL_ADHESION_MOLECULES_CAMS	96	-0.529229305	-2.08009154	2.16E-06	2.68E-05	1.55E-05	3999	tags=54%, list=21%, signal=43%	CD40LG/VCAM1/ICOS/JAM2/ITGAL/SDC4/ITGAV/NFASC/ICAM3/JAM3/CD28/SELP/CD34/ESAM/CTLA4/CD274/CLDN16/NEO1/PDCD1LG2/ITGA9/ITGB7/PTPRM/CDH2/ICAM1/CLDN5/CD6/CD8B/SPN/CD86/NLGN2/VCAN/OCLN/ITGA4/CLDN10/SIGLEC1/SELE/ITGB2/PDCD1/SDC3/PTPRF/PECAM1/ITGB1/SELL/CLDN1/CDH5/CD4/CDH1/SELPLG/CD2/CLDN14/CD8A/PTPRC
KEGG_LEUKOCYTE_TRANSENDOTHELIAL_MIGRATION	KEGG_LEUKOCYTE_TRANSENDOTHELIAL_MIGRATION	KEGG_LEUKOCYTE_TRANSENDOTHELIAL_MIGRATION	104	-0.51021079	-2.010193614	2.50E-06	2.91E-05	1.68E-05	4830	tags=51%, list=26%, signal=38%	RAPGEF3/ACTN4/PXN/NCF1/RHOH/PRKCB/PLCG2/GNAI2/NCF4/VAV2/VCAM1/JAM2/ITGAL/ACTN1/MYL9/PIK3CG/JAM3/ARHGAP5/PIK3R5/PIK3CA/ESAM/VCL/ITK/EZR/CLDN16/PTPN11/PIK3R3/ICAM1/CLDN5/OCLN/RAPGEF4/ITGA4/CLDN10/ROCK1/VAV1/MSN/AFDN/MMP2/PIK3CD/CTNND1/ITGB2/PECAM1/ITGB1/RASSF5/CLDN1/CDH5/PTK2B/CYBB/CXCR4/RAC2/PIK3R1/CLDN14/CXCL12
KEGG_TGF_BETA_SIGNALING_PATHWAY	KEGG_TGF_BETA_SIGNALING_PATHWAY	KEGG_TGF_BETA_SIGNALING_PATHWAY	74	-0.540391302	-2.021009598	1.18E-05	0.000126937	7.33E-05	3278	tags=46%, list=18%, signal=38%	ZFYVE9/ID1/PPP2CB/SP1/SMAD5/INHBB/SMURF1/TFDP1/THBS3/ACVRL1/TGFB3/ID4/TGFB2/CREBBP/COMP/CHRD/INHBA/EP300/ID3/SMAD4/TGFBR1/ROCK1/PPP2R1B/SMAD1/BMPR2/SMAD7/LTBP1/ID2/TGFBR2/THBS1/RBL2/INHBC/THBS2/DCN
KEGG_DRUG_METABOLISM_CYTOCHROME_P450	KEGG_DRUG_METABOLISM_CYTOCHROME_P450	KEGG_DRUG_METABOLISM_CYTOCHROME_P450	65	-0.559724117	-2.045469747	1.23E-05	0.000126937	7.33E-05	1229	tags=37%, list=7%, signal=35%	GSTP1/UGT2A3/CYP2B6/FMO4/CYP2C18/CYP2A13/GSTZ1/CYP3A4/CYP1A2/UGT2B7/UGT2B10/CYP2C9/CYP3A43/ADH1A/FMO3/ADH1C/ADH1B/CYP3A5/UGT2B15/CYP2C8/GSTM1/ADH4/CYP2A7/CYP2A6
KEGG_STEROID_BIOSYNTHESIS	KEGG_STEROID_BIOSYNTHESIS	KEGG_STEROID_BIOSYNTHESIS	17	0.763451625	2.208313616	1.77E-05	0.000172825	9.98E-05	3202	tags=65%, list=17%, signal=54%	SOAT2/SQLE/EBP/NSDHL/TM7SF2/HSD17B7/DHCR7/FDFT1/DHCR24/LSS/MSMO1
KEGG_NATURAL_KILLER_CELL_MEDIATED_CYTOTOXICITY	KEGG_NATURAL_KILLER_CELL_MEDIATED_CYTOTOXICITY	KEGG_NATURAL_KILLER_CELL_MEDIATED_CYTOTOXICITY	89	-0.512552631	-1.964508033	2.12E-05	0.000197218	0.000113844	4260	tags=53%, list=23%, signal=41%	PRKCB/PLCG2/IFNG/HCST/VAV2/PTPN6/ITGAL/TNFRSF10A/KRAS/PIK3CG/PPP3CA/MAP2K1/CASP3/FASLG/PPP3CC/CD244/NFATC2/PIK3R5/PIK3CA/TYROBP/FAS/CHP1/PTPN11/FCER1G/PIK3R3/NFAT5/ICAM1/SOS2/CD247/SYK/SH2D1A/VAV1/ZAP70/PIK3CD/TNFRSF10B/ITGB2/FYN/CD48/LCP2/PTK2B/LCK/GZMB/RAC2/TNFSF10/PIK3R1/FCGR3A/PRF1
KEGG_CARDIAC_MUSCLE_CONTRACTION	KEGG_CARDIAC_MUSCLE_CONTRACTION	KEGG_CARDIAC_MUSCLE_CONTRACTION	49	0.569359699	2.121571739	3.33E-05	0.000295163	0.000170383	2975	tags=47%, list=16%, signal=40%	COX6C/CYC1/UQCRB/COX6B1/UQCRQ/UQCR10/UQCRH/COX6A1/COX7A2/COX5B/COX4I1/COX7C/UQCR11/UQCRC1/CACNG4/COX7B/ATP1B3/TNNC1/COX8A/COX7A2L/COX5A/COX7B2/UQCRFS1
KEGG_PROSTATE_CANCER	KEGG_PROSTATE_CANCER	KEGG_PROSTATE_CANCER	86	-0.511006656	-1.954179601	5.09E-05	0.000411443	0.000237505	3631	tags=48%, list=19%, signal=39%	KRAS/MTOR/IGF1R/PIK3CG/TCF7L2/MAP2K1/IKBKB/AKT2/AR/PIK3R5/PIK3CA/BCL2/FGFR2/CREBBP/CREB3L3/CREB3L1/AKT1/PDGFRA/PIK3R3/FGFR1/EP300/PDGFRB/AKT3/SOS2/PDGFB/GSTP1/CDKN1B/NFKB1/CCND1/NFKBIA/PIK3CD/TGFA/RB1/CREB3L2/PDGFC/EGFR/FOXO1/PIK3R1/SRD5A2/PDGFD/ERBB2
KEGG_SMALL_CELL_LUNG_CANCER	KEGG_SMALL_CELL_LUNG_CANCER	KEGG_SMALL_CELL_LUNG_CANCER	82	-0.498950423	-1.899809616	5.09E-05	0.000411443	0.000237505	3348	tags=41%, list=18%, signal=34%	PIK3CG/ITGAV/PIAS3/IKBKB/PIAS1/AKT2/APAF1/PIK3R5/PIK3CA/LAMB2/BCL2/LAMB3/COL4A4/AKT1/PIK3R3/AKT3/CDKN1B/LAMA5/COL4A2/LAMB1/NFKB1/CCND1/NFKBIA/PIK3CD/RB1/LAMC2/TRAF1/ITGA3/ITGB1/COL4A1/LAMA2/LAMC3/PIK3R1/BIRC3
KEGG_PRIMARY_IMMUNODEFICIENCY	KEGG_PRIMARY_IMMUNODEFICIENCY	KEGG_PRIMARY_IMMUNODEFICIENCY	29	-0.673930588	-2.070414373	5.71E-05	0.000419782	0.000242319	1462	tags=48%, list=8%, signal=45%	CD8B/TAP1/CIITA/CD3D/JAK3/ZAP70/IL2RG/CD4/LCK/CD3E/IL7R/CD79A/CD8A/PTPRC
KEGG_PATHWAYS_IN_CANCER	KEGG_PATHWAYS_IN_CANCER	KEGG_PATHWAYS_IN_CANCER	285	-0.367693252	-1.633516669	5.84E-05	0.000419782	0.000242319	4375	tags=38%, list=23%, signal=30%	CDKN1A/KIT/FZD8/PRKCB/FZD1/RXRA/PLCG2/RARA/PML/FGF1/CSF3R/RUNX1/WNT7B/LAMA3/VHL/FZD4/CBLB/KRAS/RALB/MTOR/MITF/IGF1R/ARNT/PIK3CG/WNT3/TCF7L2/MAP2K1/ITGAV/PIAS3/CASP3/APC/FASLG/IKBKB/PIAS1/STAT5A/APPL1/IL6/AKT2/CSF2RA/CBL/AR/JUN/PIK3R5/PIK3CA/LAMB2/BCL2/PLD1/TGFB3/LAMB3/HGF/TGFB2/FGFR2/CREBBP/ABL1/COL4A4/FAS/AKT1/PDGFRA/PIK3R3/STAT3/CTBP2/FGFR1/EP300/PDGFRB/SMAD4/AKT3/TGFBR1/ZBTB16/SOS2/PDGFB/GSTP1…
KEGG_GLUTATHIONE_METABOLISM	KEGG_GLUTATHIONE_METABOLISM	KEGG_GLUTATHIONE_METABOLISM	44	0.568761102	2.074936732	5.94E-05	0.000419782	0.000242319	2989	tags=57%, list=16%, signal=48%	GPX3/G6PD/GPX2/GSTO1/GSTA1/PGD/SRM/GPX4/GGCT/GPX1/GGT1/MGST3/GSS/SMS/MGST1/GPX7/IDH1/GSR/OPLAH/GCLM/GSTA2/MGST2/GSTA4/RRM2/GSTO2
KEGG_HEMATOPOIETIC_CELL_LINEAGE	KEGG_HEMATOPOIETIC_CELL_LINEAGE	KEGG_HEMATOPOIETIC_CELL_LINEAGE	62	-0.553400049	-1.996713067	6.09E-05	0.000419782	0.000242319	5548	tags=63%, list=30%, signal=44%	CD55/CD33/EPOR/CD22/CD19/CD44/IL4R/KIT/GP1BA/ITGB3/FCGR1A/MS4A1/CSF3R/IL3RA/CD1C/MME/IL6/CSF2RA/CD34/ITGA1/IL2RA/CD3G/IL6R/CD8B/ITGA4/CD3D/CD38/CD5/CSF1R/ANPEP/ITGA3/CD1D/CD37/CD4/IL1R1/CD3E/IL7R/CD2/CD8A
KEGG_NEUROACTIVE_LIGAND_RECEPTOR_INTERACTION	KEGG_NEUROACTIVE_LIGAND_RECEPTOR_INTERACTION	KEGG_NEUROACTIVE_LIGAND_RECEPTOR_INTERACTION	123	-0.449277044	-1.823970517	7.28E-05	0.000483588	0.000279151	3634	tags=37%, list=19%, signal=30%	F2RL2/NPY1R/P2RY10/LPAR6/MC1R/PTGIR/CTSG/EDNRA/VIPR1/LTB4R2/GLRB/GABRB3/PTGER4/S1PR3/GABBR1/ADRA1B/P2RX7/F2RL3/SSTR1/NR3C1/PRSS3/S1PR4/GABBR2/P2RY8/P2RY13/C5AR1/PTAFR/SCTR/C3AR1/CALCRL/PTGFR/FPR1/EDNRB/LTB4R/APLNR/CHRNA4/BDKRB2/FPR3/S1PR1/F2R/GZMA/ADRA1A/AVPR1A/GCGR/GHR
KEGG_RETINOL_METABOLISM	KEGG_RETINOL_METABOLISM	KEGG_RETINOL_METABOLISM	58	-0.561998622	-1.986585161	7.89E-05	0.000506287	0.000292254	1179	tags=34%, list=6%, signal=32%	UGT2A3/CYP2B6/CYP2C18/CYP2A13/RDH16/CYP3A4/CYP1A2/UGT2B7/UGT2B10/CYP2C9/CYP3A43/ADH1A/ADH1C/ADH1B/CYP3A5/UGT2B15/CYP2C8/ADH4/CYP2A7/CYP2A6
KEGG_PANCREATIC_CANCER	KEGG_PANCREATIC_CANCER	KEGG_PANCREATIC_CANCER	69	-0.525386541	-1.936225909	8.69E-05	0.000539016	0.000311147	3631	tags=45%, list=19%, signal=36%	KRAS/RALB/PIK3CG/MAP2K1/IKBKB/AKT2/PIK3R5/PIK3CA/PLD1/TGFB3/TGFB2/AKT1/PIK3R3/STAT3/SMAD4/AKT3/TGFBR1/NFKB1/CCND1/RALGDS/PIK3CD/TGFA/RB1/ARHGEF6/JAK1/STAT1/EGFR/TGFBR2/RAC2/PIK3R1/ERBB2
KEGG_CALCIUM_SIGNALING_PATHWAY	KEGG_CALCIUM_SIGNALING_PATHWAY	KEGG_CALCIUM_SIGNALING_PATHWAY	115	-0.452152477	-1.816892147	0.000218813	0.001312876	0.000757857	3332	tags=34%, list=18%, signal=28%	PPP3CA/SPHK2/PRKACB/CAMK2D/NOS3/PPP3CC/EDNRA/ADCY9/LTB4R2/ADCY4/PLN/CACNA1H/ADRA1B/ATP2A2/P2RX7/ADCY3/CHP1/PDGFRA/GNAQ/PDGFRB/PLCB2/ITPR2/ITPKB/PTAFR/GNA14/CD38/ITPR3/PTGFR/EDNRB/BDKRB2/PTK2B/EGFR/MYLK/ATP2A3/F2R/ADCY1/ADRA1A/AVPR1A/ERBB2
KEGG_B_CELL_RECEPTOR_SIGNALING_PATHWAY	KEGG_B_CELL_RECEPTOR_SIGNALING_PATHWAY	KEGG_B_CELL_RECEPTOR_SIGNALING_PATHWAY	74	-0.497878734	-1.862016831	0.00023582	0.001370702	0.000791237	4939	tags=59%, list=26%, signal=44%	CD22/NFATC3/SOS1/CD19/RASGRP3/NFATC1/PRKCB/PLCG2/VAV2/PTPN6/KRAS/DAPP1/PIK3CG/PPP3CA/MAP2K1/IKBKB/AKT2/BLNK/PPP3CC/BTK/NFATC2/JUN/CARD11/PIK3R5/PIK3CA/AKT1/CHP1/PIK3R3/MALT1/NFAT5/CD72/AKT3/INPP5D/SOS2/SYK/NFKB1/VAV1/NFKBIA/PIK3CD/RAC2/PIK3R1/CD79A/FOS/IFITM1
KEGG_PYRIMIDINE_METABOLISM	KEGG_PYRIMIDINE_METABOLISM	KEGG_PYRIMIDINE_METABOLISM	91	0.425199087	1.782512295	0.000365327	0.002059114	0.001188623	2765	tags=34%, list=15%, signal=29%	NME1/TXNRD1/DTYMK/POLR2K/POLR2L/TK1/UCK2/NME4/NT5C/TXNRD2/ITPA/POLR3K/POLR2G/NME3/POLR2E/POLR2J/POLR2I/POLR2H/NME2/POLD4/POLR1C/NT5E/UMPS/POLR3C/NT5C3A/NME6/UPP1/ENTPD6/NUDT2/RRM2/POLD2
KEGG_APOPTOSIS	KEGG_APOPTOSIS	KEGG_APOPTOSIS	81	-0.461030264	-1.746137782	0.000687785	0.003722535	0.002148832	3870	tags=46%, list=21%, signal=36%	PRKAR1A/IL3RA/IRAK4/TNFRSF10A/PIK3CG/PPP3CA/CFLAR/PRKAR2B/PRKACB/CASP3/FASLG/IKBKB/AKT2/PPP3CC/APAF1/PIK3R5/MAP3K14/PIK3CA/BCL2/FAS/AKT1/MYD88/CHP1/ATM/PIK3R3/AKT3/CSF2RB/NFKB1/NFKBIA/PIK3CD/TNFRSF10B/ENDOD1/IL1R1/IL1RAP/TNFSF10/PIK3R1/BIRC3
KEGG_TERPENOID_BACKBONE_BIOSYNTHESIS	KEGG_TERPENOID_BACKBONE_BIOSYNTHESIS	KEGG_TERPENOID_BACKBONE_BIOSYNTHESIS	14	0.720996166	1.979833145	0.000700477	0.003722535	0.002148832	2733	tags=71%, list=15%, signal=61%	MVD/FDPS/PMVK/IDI1/MVK/ACAT2/HMGCS1/HMGCR/GGPS1/PDSS1
KEGG_TOLL_LIKE_RECEPTOR_SIGNALING_PATHWAY	KEGG_TOLL_LIKE_RECEPTOR_SIGNALING_PATHWAY	KEGG_TOLL_LIKE_RECEPTOR_SIGNALING_PATHWAY	82	-0.454701767	-1.731327904	0.000830236	0.004289554	0.002476143	3460	tags=40%, list=18%, signal=33%	MAP2K6/PIK3CG/MAP2K1/TLR8/IKBKB/IL6/AKT2/TLR1/TAB2/JUN/PIK3R5/PIK3CA/TLR2/AKT1/CCL3/MYD88/PIK3R3/AKT3/CD86/TLR3/NFKB1/NFKBIA/PIK3CD/STAT1/CCL4/CTSK/TLR4/CXCL11/PIK3R1/FOS/CCL5/CXCL10/CXCL9
KEGG_SYSTEMIC_LUPUS_ERYTHEMATOSUS	KEGG_SYSTEMIC_LUPUS_ERYTHEMATOSUS	KEGG_SYSTEMIC_LUPUS_ERYTHEMATOSUS	37	-0.572471628	-1.841810353	0.001193	0.005878979	0.003393638	1510	tags=41%, list=8%, signal=37%	C8A/CD86/C8B/C3/C1QA/C9/C5/C1QB/C4A/C1QC/FCGR3A/C1S/C1R/C6/C7
KEGG_LEISHMANIA_INFECTION	KEGG_LEISHMANIA_INFECTION	KEGG_LEISHMANIA_INFECTION	50	-0.519240914	-1.778929776	0.001201082	0.005878979	0.003393638	5778	tags=66%, list=31%, signal=46%	MAP3K7/PTGS2/TRAF6/IFNGR1/MAPK1/MAPK11/NCF1/PRKCB/IFNG/NCF4/FCGR1A/PTPN6/IRAK4/ELK1/TAB2/JUN/TGFB3/TLR2/FCGR2A/TGFB2/MYD88/JAK2/ITGA4/C3/NFKB1/NFKBIA/ITGB2/JAK1/STAT1/ITGB1/TLR4/FCGR3A/FOS
KEGG_REGULATION_OF_ACTIN_CYTOSKELETON	KEGG_REGULATION_OF_ACTIN_CYTOSKELETON	KEGG_REGULATION_OF_ACTIN_CYTOSKELETON	177	-0.377596621	-1.59703817	0.001418442	0.006764879	0.003905023	3785	tags=44%, list=20%, signal=35%	GNA13/SOS1/ITGAD/ITGA11/PIP5K1A/ACTN4/PXN/ARHGEF1/BDKRB1/CYFIP1/FGD3/ITGB3/FGF1/VAV2/CFL2/ITGAL/IQGAP2/ACTN1/MYL9/KRAS/DIAPH2/PPP1R12A/PIK3CG/MAP2K1/ITGAV/APC/PIP4K2A/TIAM1/DIAPH3/PIP5K1C/PIKFYVE/RDX/ITGA1/PIK3R5/PIK3CA/LIMK2/SSH1/VCL/MYH9/TMSB4X/SLC9A1/EZR/FGFR2/PDGFRA/ITGA9/PIK3R3/ITGB7/DOCK1/FGFR1/PDGFRB/MYH10/SOS2/ITGAX/PDGFB/ITGA4/ITGB4/ROCK1/VAV1/MSN/NCKAP1L/PIK3CD/ITGB2/ARHGEF6/ARHGEF12/IT…
KEGG_AXON_GUIDANCE	KEGG_AXON_GUIDANCE	KEGG_AXON_GUIDANCE	110	-0.398924766	-1.592510588	0.002732403	0.012705674	0.007334345	4518	tags=49%, list=24%, signal=37%	EFNA5/MET/NFATC3/SEMA7A/SEMA6B/NFATC1/EPHB3/NCK1/EPHA2/EFNA2/SEMA3B/SEMA6D/GNAI2/SEMA4A/ABLIM1/SEMA4C/CFL2/KRAS/PPP3CA/ABLIM2/RND1/SLIT3/PPP3CC/SLIT2/NFATC2/SEMA3C/LIMK2/UNC5B/SEMA5A/SEMA4D/PLXNC1/PLXNB2/ABL1/CHP1/NFAT5/RGS3/RASA1/SEMA3G/EPHA3/NRP1/NCK2/ROCK1/NTN4/EFNB2/FYN/ARHGEF12/EPHA1/DPYSL2/ITGB1/SEMA4B/CXCR4/RAC2/EPHB6/CXCL12
KEGG_RNA_POLYMERASE	KEGG_RNA_POLYMERASE	KEGG_RNA_POLYMERASE	25	0.587404217	1.876356598	0.0030387	0.01353645	0.00781391	3791	tags=52%, list=20%, signal=42%	POLR2K/POLR2L/POLR3K/POLR2G/POLR2E/POLR2J/POLR2I/POLR2H/POLR1C/POLR3C/POLR1D/POLR1E/POLR3A
KEGG_DORSO_VENTRAL_AXIS_FORMATION	KEGG_DORSO_VENTRAL_AXIS_FORMATION	KEGG_DORSO_VENTRAL_AXIS_FORMATION	20	-0.647392382	-1.825381859	0.003056618	0.01353645	0.00781391	1302	tags=50%, list=7%, signal=47%	SOS2/NOTCH4/SPIRE1/ETS2/ETV7/NOTCH3/EGFR/NOTCH1/NOTCH2/ETS1
KEGG_VASCULAR_SMOOTH_MUSCLE_CONTRACTION	KEGG_VASCULAR_SMOOTH_MUSCLE_CONTRACTION	KEGG_VASCULAR_SMOOTH_MUSCLE_CONTRACTION	92	-0.426748092	-1.646369632	0.00336424	0.014552294	0.008400305	3642	tags=42%, list=19%, signal=34%	PLA2G4A/MYL9/ITPR1/PPP1R12A/PTGIR/MAP2K1/PRKACB/NPR1/EDNRA/ADCY9/KCNMA1/CYP4A22/ADCY4/PPP1R12B/PRKCE/ADRA1B/PPP1R14A/PRKCQ/CALD1/ADCY3/GNAQ/ACTA2/PLCB2/ITPR2/GUCY1B1/ROCK1/PLA2G12A/ITPR3/CALCRL/PRKCH/ARHGEF12/PLA2G2D/GUCY1A1/MYH11/MYLK/RAMP3/ADCY1/ADRA1A/AVPR1A
KEGG_INTESTINAL_IMMUNE_NETWORK_FOR_IGA_PRODUCTION	KEGG_INTESTINAL_IMMUNE_NETWORK_FOR_IGA_PRODUCTION	KEGG_INTESTINAL_IMMUNE_NETWORK_FOR_IGA_PRODUCTION	23	-0.615905086	-1.775498925	0.003811577	0.016112576	0.009300978	4829	tags=65%, list=26%, signal=48%	IL15/IL15RA/CD40LG/ICOS/TNFSF13/IL6/CD28/TNFRSF17/MAP3K14/ITGB7/TNFSF13B/CD86/ITGA4/CXCR4/CXCL12
KEGG_DRUG_METABOLISM_OTHER_ENZYMES	KEGG_DRUG_METABOLISM_OTHER_ENZYMES	KEGG_DRUG_METABOLISM_OTHER_ENZYMES	49	-0.495973261	-1.690130028	0.003957747	0.016358689	0.009443046	1179	tags=31%, list=6%, signal=29%	UGT2A3/NAT2/CYP2A13/CYP3A4/UGT2B7/UGT2B10/CYP3A43/CDA/DPYD/XDH/UPP2/CYP3A5/UGT2B15/CYP2A7/CYP2A6
KEGG_ADHERENS_JUNCTION	KEGG_ADHERENS_JUNCTION	KEGG_ADHERENS_JUNCTION	72	-0.450679963	-1.676285729	0.004118227	0.016651961	0.009612338	4103	tags=40%, list=22%, signal=32%	FARP2/PTPN6/WASF3/ACTN1/IGF1R/TCF7L2/LMO7/YES1/VCL/CREBBP/PTPRM/FGFR1/EP300/SMAD4/TGFBR1/TJP1/SNAI1/AFDN/CTNND1/PTPRB/FYN/PTPRF/WAS/CDH1/EGFR/TGFBR2/RAC2/IQGAP1/ERBB2
KEGG_DNA_REPLICATION	KEGG_DNA_REPLICATION	KEGG_DNA_REPLICATION	35	0.532201484	1.838891907	0.004606643	0.018230545	0.010523574	6028	tags=71%, list=32%, signal=49%	RNASEH2A/POLD4/RNASEH2C/SSBP1/POLD2/MCM6/RPA3/FEN1/MCM4/RFC4/MCM2/POLE4/MCM7/MCM5/PRIM1/RNASEH1/MCM3/RFC2/PRIM2/PCNA/POLE2/RNASEH2B/POLD1/LIG1/RFC3
KEGG_FC_GAMMA_R_MEDIATED_PHAGOCYTOSIS	KEGG_FC_GAMMA_R_MEDIATED_PHAGOCYTOSIS	KEGG_FC_GAMMA_R_MEDIATED_PHAGOCYTOSIS	87	-0.420303959	-1.608524474	0.005528939	0.021424639	0.012367364	4260	tags=44%, list=23%, signal=34%	PRKCB/PLPP1/PLCG2/FCGR1A/ASAP2/VAV2/WASF3/CFL2/PLA2G4A/PIK3CG/SPHK2/MAP2K1/AKT2/PIP5K1C/PIKFYVE/PIK3R5/PIK3CA/LIMK2/PRKCE/PLD1/FCGR2A/AKT1/PIK3R3/MYO10/DOCK2/AKT3/INPP5D/SYK/VAV1/PIK3CD/HCK/GSN/WAS/RAC2/PIK3R1/FCGR3A/PTPRC/PLPP3
KEGG_COLORECTAL_CANCER	KEGG_COLORECTAL_CANCER	KEGG_COLORECTAL_CANCER	59	-0.453794525	-1.617324779	0.005704322	0.021653142	0.012499267	3631	tags=44%, list=19%, signal=36%	KRAS/PIK3CG/TCF7L2/MAP2K1/CASP3/APC/APPL1/AKT2/JUN/PIK3R5/PIK3CA/BCL2/TGFB3/TGFB2/AKT1/PIK3R3/SMAD4/AKT3/TGFBR1/CCND1/RALGDS/PIK3CD/TGFBR2/RAC2/PIK3R1/FOS
KEGG_ABC_TRANSPORTERS	KEGG_ABC_TRANSPORTERS	KEGG_ABC_TRANSPORTERS	36	-0.517277198	-1.655048258	0.006449603	0.023992521	0.013849673	2048	tags=33%, list=11%, signal=30%	ABCA9/ABCA7/ABCC6/ABCA2/TAP1/ABCA6/ABCA1/ABCC9/ABCG5/ABCG8/ABCB11/ABCA8
KEGG_BIOSYNTHESIS_OF_UNSATURATED_FATTY_ACIDS	KEGG_BIOSYNTHESIS_OF_UNSATURATED_FATTY_ACIDS	KEGG_BIOSYNTHESIS_OF_UNSATURATED_FATTY_ACIDS	22	0.572456688	1.774275885	0.007033822	0.025652764	0.014808047	3245	tags=41%, list=17%, signal=34%	SCD/FADS1/ELOVL6/FADS2/HSD17B12/TECR/ACOT1/ELOVL2/ACOT2
KEGG_PRION_DISEASES	KEGG_PRION_DISEASES	KEGG_PRION_DISEASES	32	-0.538563002	-1.697874022	0.00723198	0.025868235	0.014932427	1510	tags=41%, list=8%, signal=37%	C8A/EGR1/C8B/C1QA/C9/FYN/C5/C1QB/C1QC/NOTCH1/CCL5/C6/C7
KEGG_CHRONIC_MYELOID_LEUKEMIA	KEGG_CHRONIC_MYELOID_LEUKEMIA	KEGG_CHRONIC_MYELOID_LEUKEMIA	71	-0.436790648	-1.615562065	0.007443642	0.026122971	0.015079474	3875	tags=42%, list=21%, signal=34%	RUNX1/CBLB/KRAS/PIK3CG/MAP2K1/IKBKB/STAT5A/AKT2/CBL/PIK3R5/PIK3CA/TGFB3/TGFB2/ABL1/AKT1/PTPN11/PIK3R3/CTBP2/SMAD4/AKT3/TGFBR1/SOS2/CDKN1B/NFKB1/CCND1/NFKBIA/PIK3CD/RB1/TGFBR2/PIK3R1
KEGG_PRIMARY_BILE_ACID_BIOSYNTHESIS	KEGG_PRIMARY_BILE_ACID_BIOSYNTHESIS	KEGG_PRIMARY_BILE_ACID_BIOSYNTHESIS	15	-0.642980833	-1.671261979	0.009846378	0.033915303	0.019577594	803	tags=47%, list=4%, signal=45%	SLC27A5/CYP39A1/BAAT/SCP2/CYP7A1/CYP8B1/AKR1D1
KEGG_AUTOIMMUNE_THYROID_DISEASE	KEGG_AUTOIMMUNE_THYROID_DISEASE	KEGG_AUTOIMMUNE_THYROID_DISEASE	11	-0.722809869	-1.723485351	0.011476083	0.038810027	0.022403072	3999	tags=73%, list=21%, signal=57%	CD40LG/FASLG/CD28/CTLA4/FAS/CD86/GZMB/PRF1
KEGG_PURINE_METABOLISM	KEGG_PURINE_METABOLISM	KEGG_PURINE_METABOLISM	135	0.322812118	1.439013471	0.011820949	0.039262439	0.022664226	2765	tags=26%, list=15%, signal=22%	NME1/PKLR/POLR2K/IMPDH2/POLR2L/NME4/ATIC/NT5C/GUK1/APRT/ITPA/ADSL/POLR3K/POLR2G/NME3/POLR2E/POLR2J/POLR2I/POLR2H/NME2/ENPP3/POLD4/POLR1C/NT5E/NUDT5/POLR3C/NT5C3A/NME6/ENTPD6/NUDT2/DGUOK/PDE9A/ENTPD2/RRM2/POLD2
KEGG_ERBB_SIGNALING_PATHWAY	KEGG_ERBB_SIGNALING_PATHWAY	KEGG_ERBB_SIGNALING_PATHWAY	82	-0.400360341	-1.524416838	0.01285336	0.041942543	0.024211315	4470	tags=41%, list=24%, signal=32%	NCK1/STAT5B/CDKN1A/PRKCB/BTC/PLCG2/HBEGF/CBLB/KRAS/ELK1/MTOR/GAB1/PIK3CG/MAP2K1/STAT5A/CAMK2D/AKT2/CBL/JUN/PIK3R5/PIK3CA/ABL1/AKT1/PIK3R3/AKT3/NCK2/SOS2/CDKN1B/PIK3CD/TGFA/EGFR/AREG/PIK3R1/ERBB2
KEGG_PROXIMAL_TUBULE_BICARBONATE_RECLAMATION	KEGG_PROXIMAL_TUBULE_BICARBONATE_RECLAMATION	KEGG_PROXIMAL_TUBULE_BICARBONATE_RECLAMATION	20	-0.590161138	-1.664013149	0.013306523	0.042672643	0.024632765	319	tags=30%, list=2%, signal=30%	FXYD2/GLS2/CA2/SLC4A4/AQP1/PCK1
KEGG_MAPK_SIGNALING_PATHWAY	KEGG_MAPK_SIGNALING_PATHWAY	KEGG_MAPK_SIGNALING_PATHWAY	214	-0.323360251	-1.400913692	0.015331175	0.04833218	0.02789973	3845	tags=32%, list=21%, signal=26%	NF1/MAP3K1/MAP4K3/ELK4/PLA2G4A/KRAS/ELK1/RASA2/PPM1A/MAP2K6/PPP3CA/MAP2K1/PRKACB/CASP3/FASLG/IKBKB/AKT2/PPM1B/RASGRP1/PPP3CC/MAP3K6/NFATC2/TAB2/JUN/MAP3K14/CACNA1H/MAP3K2/TGFB3/TGFB2/FGFR2/MEF2C/FAS/PTPN7/AKT1/MAP3K20/DUSP4/CHP1/PDGFRA/RASA1/MAPK8IP3/FGFR1/PDGFRB/AKT3/TGFBR1/SOS2/PDGFB/NFKB1/ARRB1/PLA2G12A/GADD45A/MAP3K3/MAP4K1/RPS6KA2/DUSP10/DUSP2/PLA2G2D/RAPGEF2/EGFR/IL1R1/DUSP16/TGFBR2/MAP3K5/…
KEGG_ADIPOCYTOKINE_SIGNALING_PATHWAY	KEGG_ADIPOCYTOKINE_SIGNALING_PATHWAY	KEGG_ADIPOCYTOKINE_SIGNALING_PATHWAY	58	-0.439927744	-1.555081977	0.01632298	0.050601238	0.029209543	2134	tags=40%, list=11%, signal=35%	PCK2/RXRA/PPARA/PRKAA1/MTOR/IKBKB/AKT2/PRKCQ/ACACB/AKT1/PTPN11/ACSL1/STAT3/AKT3/JAK2/NFKB1/G6PC/NFKBIA/TNFRSF1B/PRKAG2/PPARGC1A/PCK1/SOCS3
KEGG_GRAFT_VERSUS_HOST_DISEASE	KEGG_GRAFT_VERSUS_HOST_DISEASE	KEGG_GRAFT_VERSUS_HOST_DISEASE	9	-0.741073995	-1.691589889	0.017518176	0.052985996	0.030586144	4150	tags=89%, list=22%, signal=69%	IFNG/FASLG/IL6/CD28/FAS/CD86/GZMB/PRF1
KEGG_NOTCH_SIGNALING_PATHWAY	KEGG_NOTCH_SIGNALING_PATHWAY	KEGG_NOTCH_SIGNALING_PATHWAY	43	-0.461553813	-1.535371629	0.017661999	0.052985996	0.030586144	4132	tags=49%, list=22%, signal=38%	JAG2/MAML2/MAML1/NCOR2/MAML3/MFNG/KAT2B/DTX3L/ADAM17/DLL4/NUMB/LFNG/CREBBP/CTBP2/EP300/NOTCH4/JAG1/DLL1/NOTCH3/NOTCH1/NOTCH2
KEGG_DILATED_CARDIOMYOPATHY	KEGG_DILATED_CARDIOMYOPATHY	KEGG_DILATED_CARDIOMYOPATHY	61	-0.435856661	-1.572809672	0.018446297	0.053885123	0.031105164	5785	tags=56%, list=31%, signal=39%	ITGA5/CACNA2D1/SGCD/ADCY5/SGCB/PRKACA/ADCY7/ITGA11/PRKX/ADCY6/ITGB3/DMD/ITGAV/PRKACB/DES/TPM1/ADCY9/ADCY4/PLN/TPM4/ITGA1/TGFB3/ATP2A2/SGCA/TGFB2/ADCY3/ITGA9/ITGB7/ITGA4/ITGB4/ITGA3/ITGB1/LAMA2/ADCY1
KEGG_ALLOGRAFT_REJECTION	KEGG_ALLOGRAFT_REJECTION	KEGG_ALLOGRAFT_REJECTION	9	-0.738209097	-1.685050419	0.018541118	0.053885123	0.031105164	4150	tags=89%, list=22%, signal=69%	IFNG/CD40LG/FASLG/CD28/FAS/CD86/GZMB/PRF1
KEGG_VIRAL_MYOCARDITIS	KEGG_VIRAL_MYOCARDITIS	KEGG_VIRAL_MYOCARDITIS	41	-0.478482473	-1.570783165	0.019814763	0.056700708	0.032730459	3999	tags=46%, list=21%, signal=37%	CD40LG/ITGAL/DMD/CASP3/CD28/MYH9/SGCA/ABL1/ICAM1/CD86/MYH10/CCND1/ITGB2/FYN/LAMA2/MYH11/CAV1/RAC2/PRF1
KEGG_FC_EPSILON_RI_SIGNALING_PATHWAY	KEGG_FC_EPSILON_RI_SIGNALING_PATHWAY	KEGG_FC_EPSILON_RI_SIGNALING_PATHWAY	63	-0.411658841	-1.486524056	0.020631506	0.057122957	0.032974203	4260	tags=44%, list=23%, signal=34%	PRKCB/PLCG2/VAV2/PLA2G4A/KRAS/MAP2K6/PIK3CG/MAP2K1/AKT2/BTK/PIK3R5/PIK3CA/PRKCE/AKT1/FCER1G/PIK3R3/AKT3/INPP5D/SOS2/SYK/PLA2G12A/VAV1/PIK3CD/FYN/PLA2G2D/LCP2/RAC2/PIK3R1
KEGG_VALINE_LEUCINE_AND_ISOLEUCINE_DEGRADATION	KEGG_VALINE_LEUCINE_AND_ISOLEUCINE_DEGRADATION	KEGG_VALINE_LEUCINE_AND_ISOLEUCINE_DEGRADATION	44	-0.460182356	-1.532082316	0.020785309	0.057122957	0.032974203	2538	tags=34%, list=14%, signal=30%	HMGCS2/ACAD8/DBT/ALDH1B1/ACADM/AUH/IVD/ACAT1/MMUT/BCKDHB/BCKDHA/ACAA2/EHHADH/ABAT/ALDH6A1
KEGG_TYPE_II_DIABETES_MELLITUS	KEGG_TYPE_II_DIABETES_MELLITUS	KEGG_TYPE_II_DIABETES_MELLITUS	37	-0.478630787	-1.539896647	0.020883662	0.057122957	0.032974203	3459	tags=46%, list=18%, signal=38%	MTOR/PIK3CG/SOCS4/PRKCZ/IKBKB/HK3/PIK3R5/PIK3CA/PRKCE/HK1/PIK3R3/PIK3CD/GCK/PIK3R1/SLC2A2/SOCS2/SOCS3
KEGG_MELANOMA	KEGG_MELANOMA	KEGG_MELANOMA	57	-0.427386351	-1.504148881	0.022334717	0.060206628	0.03475425	3631	tags=42%, list=19%, signal=34%	KRAS/MITF/IGF1R/PIK3CG/MAP2K1/AKT2/PIK3R5/PIK3CA/HGF/AKT1/PDGFRA/PIK3R3/FGFR1/PDGFRB/AKT3/PDGFB/CCND1/PIK3CD/RB1/PDGFC/CDH1/EGFR/PIK3R1/PDGFD
KEGG_PENTOSE_PHOSPHATE_PATHWAY	KEGG_PENTOSE_PHOSPHATE_PATHWAY	KEGG_PENTOSE_PHOSPHATE_PATHWAY	22	0.515552427	1.597906456	0.02300178	0.061119014	0.035280925	420	tags=23%, list=2%, signal=22%	TKT/G6PD/TALDO1/ALDOA/PGD
KEGG_PHOSPHATIDYLINOSITOL_SIGNALING_SYSTEM	KEGG_PHOSPHATIDYLINOSITOL_SIGNALING_SYSTEM	KEGG_PHOSPHATIDYLINOSITOL_SIGNALING_SYSTEM	68	-0.390541197	-1.434535437	0.036355183	0.094954501	0.054812446	4780	tags=38%, list=26%, signal=29%	PIP5K1A/PIK3C3/INPP4B/PRKCB/PLCG2/INPP5B/ITPR1/PIK3CG/PIP4K2A/PIP5K1C/DGKA/PIKFYVE/PIK3C2A/PIK3R5/PIK3CA/SYNJ1/PIK3C2G/PIK3R3/SYNJ2/INPP5D/PLCB2/ITPR2/ITPKB/ITPR3/PIK3CD/PIK3R1
KEGG_TYROSINE_METABOLISM	KEGG_TYROSINE_METABOLISM	KEGG_TYROSINE_METABOLISM	37	-0.458686909	-1.475731297	0.036756581	0.094954501	0.054812446	856	tags=22%, list=5%, signal=21%	AOC3/GSTZ1/ADH1A/ADH1C/DBH/ADH1B/TAT/ADH4
KEGG_RENAL_CELL_CARCINOMA	KEGG_RENAL_CELL_CARCINOMA	KEGG_RENAL_CELL_CARCINOMA	67	-0.39978568	-1.466671929	0.037762461	0.096216683	0.055541039	3757	tags=42%, list=20%, signal=34%	VHL/KRAS/GAB1/ARNT/PIK3CG/MAP2K1/AKT2/JUN/PIK3R5/PIK3CA/TGFB3/HGF/TGFB2/CREBBP/AKT1/PTPN11/PIK3R3/RAPGEF1/EP300/AKT3/SOS2/PDGFB/PIK3CD/TGFA/EPAS1/HIF1A/PIK3R1/ETS1
KEGG_TIGHT_JUNCTION	KEGG_TIGHT_JUNCTION	KEGG_TIGHT_JUNCTION	113	-0.339036673	-1.359048908	0.03880597	0.09753933	0.056304537	4267	tags=37%, list=23%, signal=29%	PATJ/PRKCB/GNAI2/EPB41L2/JAM2/ACTN1/MYL9/KRAS/PRKCZ/JAM3/PPP2CB/AKT2/YES1/EPB41L3/MAGI3/EPB41/PRKCE/AMOTL1/MYH9/PRKCQ/YBX3/AKT1/ASH1L/CLDN16/MAP3K20/CGN/TJP2/CLDN5/MAGI1/AKT3/MYH10/OCLN/CLDN10/TJP1/PPP2R1B/AFDN/PRKCH/HCLS1/CLDN1/MYH11/MPDZ/CLDN14
KEGG_ENDOMETRIAL_CANCER	KEGG_ENDOMETRIAL_CANCER	KEGG_ENDOMETRIAL_CANCER	51	-0.42623938	-1.468865111	0.040450808	0.100318005	0.057908526	3631	tags=39%, list=19%, signal=32%	KRAS/ELK1/PIK3CG/TCF7L2/MAP2K1/FOXO3/APC/AKT2/PIK3R5/PIK3CA/AKT1/PIK3R3/AKT3/SOS2/CCND1/PIK3CD/CDH1/EGFR/PIK3R1/ERBB2
KEGG_LYSOSOME	KEGG_LYSOSOME	KEGG_LYSOSOME	115	0.319403689	1.385330082	0.042006817	0.102806157	0.059344811	2830	tags=27%, list=15%, signal=23%	AP1M2/LAPTM4B/NEU1/CLN3/GLA/CLTA/HEXB/CD63/CTSA/ATP6V0B/GBA/CTSD/ATP6V1H/NPC2/ATP6AP1/SLC17A5/ARSA/CLTB/ATP6V0A1/AP1S1/CTSV/HEXA/NAGPA/PPT2/CTNS/SMPD1/LAMP1/AP1M1/AGA/GNPTG/TPP1
KEGG_ARRHYTHMOGENIC_RIGHT_VENTRICULAR_CARDIOMYOPATHY_ARVC	KEGG_ARRHYTHMOGENIC_RIGHT_VENTRICULAR_CARDIOMYOPATHY_ARVC	KEGG_ARRHYTHMOGENIC_RIGHT_VENTRICULAR_CARDIOMYOPATHY_ARVC	56	-0.413582276	-1.452122216	0.042989929	0.102817476	0.059351344	3679	tags=54%, list=20%, signal=43%	ITGA8/CACNA1D/CTNNA3/ITGA5/CACNA2D1/SGCD/SGCB/ITGA11/ACTN4/ITGB3/ACTN1/DSP/DMD/TCF7L2/ITGAV/DES/ITGA1/ATP2A2/SGCA/DSG2/ITGA9/ITGB7/CDH2/PKP2/ITGA4/ITGB4/GJA1/ITGA3/ITGB1/LAMA2
KEGG_OTHER_GLYCAN_DEGRADATION	KEGG_OTHER_GLYCAN_DEGRADATION	KEGG_OTHER_GLYCAN_DEGRADATION	15	0.564517632	1.583002573	0.043117006	0.102817476	0.059351344	2680	tags=47%, list=14%, signal=40%	NEU1/NEU4/HEXB/FUCA2/GBA/HEXA/AGA
KEGG_INSULIN_SIGNALING_PATHWAY	KEGG_INSULIN_SIGNALING_PATHWAY	KEGG_INSULIN_SIGNALING_PATHWAY	125	-0.330620195	-1.342582519	0.045321637	0.10670664	0.061596363	3903	tags=33%, list=21%, signal=26%	PHKA1/PRKAR1A/PRKAA1/CBLB/KRAS/ELK1/MTOR/PIK3CG/SOCS4/MAP2K1/PRKAR2B/PRKCZ/PRKACB/IKBKB/AKT2/CBL/HK3/PIK3R5/PIK3CA/HK1/ACACB/AKT1/PIK3R3/RAPGEF1/AKT3/INPP5D/SOS2/G6PC/PIK3CD/GCK/PTPRF/PRKAG2/FOXO1/PIK3R1/FBP1/SOCS2/PPP1R3B/PPARGC1A/PCK1/SOCS3/GYS2
KEGG_BASE_EXCISION_REPAIR	KEGG_BASE_EXCISION_REPAIR	KEGG_BASE_EXCISION_REPAIR	34	0.425371883	1.469050022	0.046041281	0.106937141	0.061729419	5116	tags=50%, list=27%, signal=36%	NTHL1/OGG1/POLD4/NEIL3/APEX2/POLD2/APEX1/MUTYH/MPG/FEN1/SMUG1/POLL/POLE4/PARP1/UNG/PCNA/POLE2
KEGG_MELANOGENESIS	KEGG_MELANOGENESIS	KEGG_MELANOGENESIS	81	-0.358307372	-1.357078026	0.046875	0.106937141	0.061729419	4362	tags=38%, list=23%, signal=29%	KIT/FZD8/ADCY6/PRKCB/FZD1/GNAI2/WNT7B/FZD4/KRAS/MITF/MC1R/WNT3/TCF7L2/MAP2K1/PRKACB/CAMK2D/ADCY9/ADCY4/CREBBP/EDN1/CREB3L3/CREB3L1/ADCY3/GNAQ/EP300/PLCB2/GNAO1/EDNRB/WNT4/CREB3L2/ADCY1
KEGG_NON_SMALL_CELL_LUNG_CANCER	KEGG_NON_SMALL_CELL_LUNG_CANCER	KEGG_NON_SMALL_CELL_LUNG_CANCER	53	-0.41619129	-1.450069457	0.047144331	0.106937141	0.061729419	4260	tags=42%, list=23%, signal=32%	PRKCB/RXRA/PLCG2/KRAS/PIK3CG/MAP2K1/FOXO3/AKT2/PIK3R5/PIK3CA/AKT1/PIK3R3/AKT3/SOS2/CCND1/PIK3CD/TGFA/RB1/RASSF5/EGFR/PIK3R1/ERBB2
KEGG_METABOLISM_OF_XENOBIOTICS_BY_CYTOCHROME_P450	KEGG_METABOLISM_OF_XENOBIOTICS_BY_CYTOCHROME_P450	KEGG_METABOLISM_OF_XENOBIOTICS_BY_CYTOCHROME_P450	62	-0.393311606	-1.419100746	0.048813673	0.10880476	0.062807502	1229	tags=31%, list=7%, signal=29%	GSTP1/UGT2A3/CYP2B6/CYP2C18/GSTZ1/CYP3A4/CYP1A2/UGT2B7/UGT2B10/CYP2C9/CYP3A43/ADH1A/ADH1C/ADH1B/CYP3A5/UGT2B15/CYP2C8/GSTM1/ADH4
KEGG_GLIOMA	KEGG_GLIOMA	KEGG_GLIOMA	61	-0.409823567	-1.478868003	0.049829911	0.10880476	0.062807502	4375	tags=41%, list=23%, signal=32%	CDKN1A/PRKCB/PLCG2/KRAS/MTOR/IGF1R/PIK3CG/MAP2K1/CAMK2D/AKT2/PIK3R5/PIK3CA/AKT1/PDGFRA/PIK3R3/PDGFRB/AKT3/SOS2/PDGFB/CCND1/PIK3CD/TGFA/RB1/EGFR/PIK3R1
KEGG_ACUTE_MYELOID_LEUKEMIA	KEGG_ACUTE_MYELOID_LEUKEMIA	KEGG_ACUTE_MYELOID_LEUKEMIA	54	-0.394557316	-1.377241598	0.05015674	0.10880476	0.062807502	4438	tags=50%, list=24%, signal=38%	STAT5B/KIT/RARA/PML/RUNX1/KRAS/MTOR/PIK3CG/TCF7L2/MAP2K1/IKBKB/STAT5A/AKT2/PIK3R5/PIK3CA/PIM2/AKT1/PIK3R3/STAT3/AKT3/ZBTB16/SOS2/SPI1/NFKB1/CCND1/PIK3CD/PIK3R1
KEGG_AMINO_SUGAR_AND_NUCLEOTIDE_SUGAR_METABOLISM	KEGG_AMINO_SUGAR_AND_NUCLEOTIDE_SUGAR_METABOLISM	KEGG_AMINO_SUGAR_AND_NUCLEOTIDE_SUGAR_METABOLISM	41	0.408687304	1.467571579	0.05080403	0.10880476	0.062807502	3417	tags=49%, list=18%, signal=40%	CYB5R1/UGDH/HEXB/NPL/AMDHD2/GALK1/GNPDA1/GALT/GMPPA/GALE/HK2/HEXA/CYB5R3/RENBP/NANS/GMDS/GPI/PMM1/UXS1/NANP
KEGG_AMINOACYL_TRNA_BIOSYNTHESIS	KEGG_AMINOACYL_TRNA_BIOSYNTHESIS	KEGG_AMINOACYL_TRNA_BIOSYNTHESIS	22	0.480297583	1.488637371	0.050892549	0.10880476	0.062807502	3909	tags=41%, list=21%, signal=32%	FARSB/CARS2/TARS2/HARS2/FARSA/PSTK/DARS2/SARS2/PARS2
KEGG_HYPERTROPHIC_CARDIOMYOPATHY_HCM	KEGG_HYPERTROPHIC_CARDIOMYOPATHY_HCM	KEGG_HYPERTROPHIC_CARDIOMYOPATHY_HCM	56	-0.404723896	-1.421019699	0.056807718	0.119230769	0.068825911	3796	tags=38%, list=20%, signal=30%	PRKAA1/ACE/DMD/ITGAV/DES/IL6/TPM1/TPM4/ITGA1/TGFB3/ATP2A2/SGCA/TGFB2/ITGA9/ITGB7/ITGA4/ITGB4/ITGA3/ITGB1/LAMA2/PRKAG2
KEGG_NITROGEN_METABOLISM	KEGG_NITROGEN_METABOLISM	KEGG_NITROGEN_METABOLISM	19	-0.541976506	-1.508774758	0.057416268	0.119230769	0.068825911	612	tags=21%, list=3%, signal=20%	CTH/GLS2/CA2/CPS1
KEGG_BETA_ALANINE_METABOLISM	KEGG_BETA_ALANINE_METABOLISM	KEGG_BETA_ALANINE_METABOLISM	21	-0.525274125	-1.493370863	0.057692308	0.119230769	0.068825911	2189	tags=38%, list=12%, signal=34%	ALDH1B1/DPYS/ACADM/EHHADH/ABAT/AOC3/CNDP1/DPYD
KEGG_CIRCADIAN_RHYTHM_MAMMAL	KEGG_CIRCADIAN_RHYTHM_MAMMAL	KEGG_CIRCADIAN_RHYTHM_MAMMAL	12	-0.615812258	-1.499324245	0.060200669	0.123047521	0.071029129	2500	tags=58%, list=13%, signal=51%	CLOCK/BHLHE41/CRY1/PER3/PER2/BHLHE40/CRY2
KEGG_GNRH_SIGNALING_PATHWAY	KEGG_GNRH_SIGNALING_PATHWAY	KEGG_GNRH_SIGNALING_PATHWAY	84	-0.348358577	-1.325432346	0.061417323	0.124169805	0.071676967	5293	tags=45%, list=28%, signal=33%	MAPK1/MAPK11/PRKACA/ADCY7/PLA2G5/SOS1/PRKX/MAP3K4/ADCY6/PRKCB/HBEGF/MAP3K1/PLA2G4A/KRAS/ELK1/ITPR1/MAP2K6/MAP2K1/PRKACB/CAMK2D/ADCY9/ADCY4/JUN/PLD1/MAP3K2/ADCY3/GNAQ/PLCB2/ITPR2/SOS2/PLA2G12A/MAP3K3/MMP2/ITPR3/PLA2G2D/PTK2B/EGFR/ADCY1
KEGG_TYPE_I_DIABETES_MELLITUS	KEGG_TYPE_I_DIABETES_MELLITUS	KEGG_TYPE_I_DIABETES_MELLITUS	14	-0.590078382	-1.492599832	0.062184874	0.124369748	0.071792384	3193	tags=64%, list=17%, signal=53%	IFNG/ICA1/FASLG/CD28/FAS/CD86/PTPRN2/GZMB/PRF1
KEGG_TASTE_TRANSDUCTION	KEGG_TASTE_TRANSDUCTION	KEGG_TASTE_TRANSDUCTION	14	-0.58803151	-1.48742228	0.063865546	0.126372251	0.072948328	5133	tags=64%, list=27%, signal=47%	PRKACA/PRKX/ADCY6/PRKACB/ADCY4/KCNB1/PLCB2/ITPR3/SCNN1A
KEGG_CYTOSOLIC_DNA_SENSING_PATHWAY	KEGG_CYTOSOLIC_DNA_SENSING_PATHWAY	KEGG_CYTOSOLIC_DNA_SENSING_PATHWAY	39	-0.434590912	-1.412381508	0.066141732	0.12949855	0.074752983	2176	tags=33%, list=12%, signal=30%	DDX58/IKBKB/IL6/RIPK3/IL18/CASP1/NFKB1/IL33/NFKBIA/CCL4L2/CCL4/CCL5/CXCL10
KEGG_PORPHYRIN_AND_CHLOROPHYLL_METABOLISM	KEGG_PORPHYRIN_AND_CHLOROPHYLL_METABOLISM	KEGG_PORPHYRIN_AND_CHLOROPHYLL_METABOLISM	36	0.410623157	1.431291642	0.068925418	0.132792644	0.076654497	2454	tags=44%, list=13%, signal=39%	MMAB/UGT2B11/UGT2B4/UGT1A6/FTH1/UGT1A1/HMBS/BLVRB/PPOX/UROS/BLVRA/UROD/UGT1A10/UGT2B17/HMOX2/HMOX1
KEGG_FRUCTOSE_AND_MANNOSE_METABOLISM	KEGG_FRUCTOSE_AND_MANNOSE_METABOLISM	KEGG_FRUCTOSE_AND_MANNOSE_METABOLISM	31	0.418533748	1.403268703	0.069252078	0.132792644	0.076654497	2194	tags=29%, list=12%, signal=26%	AKR1B10/ALDOA/PHPT1/ALDOC/TPI1/PFKFB4/MTMR7/GMPPA/HK2
KEGG_PPAR_SIGNALING_PATHWAY	KEGG_PPAR_SIGNALING_PATHWAY	KEGG_PPAR_SIGNALING_PATHWAY	63	0.342720347	1.342680983	0.073654391	0.139793028	0.080695466	1136	tags=16%, list=6%, signal=15%	APOA2/SCD/FABP1/ACSL3/ME1/PPARG/FADS2/ACSL4/APOA1/DBI
KEGG_PEROXISOME	KEGG_PEROXISOME	KEGG_PEROXISOME	77	0.332534601	1.348929904	0.077528847	0.145660257	0.084082322	2289	tags=27%, list=12%, signal=24%	PMVK/ACSL3/MPV17L/MVK/ACSL4/PEX16/PRDX5/ACOT8/NUDT19/PRDX1/DECR2/ABCD1/MPV17/HACL1/SOD1/GNPAT/IDH1/PEX6/PHYH/PEX19/ACSL6
KEGG_STEROID_HORMONE_BIOSYNTHESIS	KEGG_STEROID_HORMONE_BIOSYNTHESIS	KEGG_STEROID_HORMONE_BIOSYNTHESIS	49	-0.390309401	-1.330058877	0.087363495	0.1624961	0.093800805	1179	tags=29%, list=6%, signal=27%	UGT2A3/CYP11A1/HSD11B1/SRD5A1/CYP3A4/UGT2B7/UGT2B10/CYP3A43/STS/SRD5A2/CYP3A5/UGT2B15/CYP7A1/AKR1D1
KEGG_ARGININE_AND_PROLINE_METABOLISM	KEGG_ARGININE_AND_PROLINE_METABOLISM	KEGG_ARGININE_AND_PROLINE_METABOLISM	50	0.343539141	1.283309162	0.100840336	0.185705966	0.10719869	1696	tags=26%, list=9%, signal=24%	CKB/PYCR3/GAMT/SRM/NAGS/SAT2/PRODH2/SMS/PYCR2/ALDH4A1/AGMAT/ARG2/GLUD1
KEGG_FATTY_ACID_METABOLISM	KEGG_FATTY_ACID_METABOLISM	KEGG_FATTY_ACID_METABOLISM	41	-0.410230166	-1.346721512	0.103448276	0.188640974	0.108892922	2755	tags=29%, list=15%, signal=25%	ACADL/CYP4A22/ALDH1B1/ACADM/ACAT1/ACSL1/ACAA2/EHHADH/ADH1A/ADH1C/ADH1B/ADH4
KEGG_LYSINE_DEGRADATION	KEGG_LYSINE_DEGRADATION	KEGG_LYSINE_DEGRADATION	44	-0.393450098	-1.309911016	0.113029827	0.204112115	0.117823632	5076	tags=45%, list=27%, signal=33%	GCDH/ALDH2/AASDH/AASDHPPT/KMT5B/NSD1/EHMT1/SETDB2/SETD1B/SETD2/ALDH1B1/OGDHL/ASH1L/ACAT1/NSD3/SETD7/EHHADH/AADAT/BBOX1/AASS
KEGG_STARCH_AND_SUCROSE_METABOLISM	KEGG_STARCH_AND_SUCROSE_METABOLISM	KEGG_STARCH_AND_SUCROSE_METABOLISM	43	-0.394881644	-1.3135848	0.117283951	0.209757835	0.121082621	3215	tags=42%, list=17%, signal=35%	PGM2/TREH/PGM2L1/HK3/UGP2/GANC/HK1/ENPP1/AMY2B/UGT2A3/GBA3/G6PC/GCK/AGL/UGT2B7/UGT2B10/UGT2B15/GYS2
KEGG_RNA_DEGRADATION	KEGG_RNA_DEGRADATION	KEGG_RNA_DEGRADATION	56	0.332691787	1.28291109	0.119241192	0.211227255	0.121930843	2464	tags=21%, list=13%, signal=19%	EXOSC4/ENO1/LSM4/HSPD1/LSM2/EXOSC1/EXOSC5/LSM3/LSM7/EXOSC7/SKIV2L/HSPA9
KEGG_VIBRIO_CHOLERAE_INFECTION	KEGG_VIBRIO_CHOLERAE_INFECTION	KEGG_VIBRIO_CHOLERAE_INFECTION	48	0.344666252	1.287463543	0.125	0.219339623	0.126613704	1590	tags=21%, list=8%, signal=19%	ATP6V0E1/ATP6V1C1/ATP6V0B/ATP6V1E1/ATP6V1F/ATP6V0E2/ATP6V1H/SEC61G/ATP6AP1/ATP6V0A1
KEGG_O_GLYCAN_BIOSYNTHESIS	KEGG_O_GLYCAN_BIOSYNTHESIS	KEGG_O_GLYCAN_BIOSYNTHESIS	21	-0.475037963	-1.350547873	0.126602564	0.220075485	0.12703848	8583	tags=81%, list=46%, signal=44%	GCNT4/GCNT1/GALNT18/ST3GAL2/ST3GAL1/GALNT17/GALNT6/GALNT10/GALNT14/B4GALT5/C1GALT1/GALNT1/GALNT7/GALNT3/GALNT11/GALNT12/GALNT15
KEGG_NOD_LIKE_RECEPTOR_SIGNALING_PATHWAY	KEGG_NOD_LIKE_RECEPTOR_SIGNALING_PATHWAY	KEGG_NOD_LIKE_RECEPTOR_SIGNALING_PATHWAY	57	-0.356855116	-1.255920369	0.131121643	0.225820607	0.13035485	1187	tags=49%, list=6%, signal=46%	NLRP1/CCL13/CCL8/MAP3K7/XIAP/TRAF6/MAPK1/MAPK11/NLRP3/CARD8/NOD1/CXCL8/BIRC2/ERBIN/PSTPIP1/IKBKB/IL6/TAB2/IL18/CASP1/NFKB1/NFKBIA/CXCL1/TNFAIP3/BIRC3/CCL2/CCL5/CXCL2
KEGG_PENTOSE_AND_GLUCURONATE_INTERCONVERSIONS	KEGG_PENTOSE_AND_GLUCURONATE_INTERCONVERSIONS	KEGG_PENTOSE_AND_GLUCURONATE_INTERCONVERSIONS	25	0.401792329	1.283452972	0.137203166	0.232655796	0.13430046	2519	tags=40%, list=13%, signal=35%	UGT2B11/UGT2B4/UGDH/UGT1A6/XYLB/UGT1A1/DHDH/UGT1A10/UGT2B17/DCXR
KEGG_RIBOFLAVIN_METABOLISM	KEGG_RIBOFLAVIN_METABOLISM	KEGG_RIBOFLAVIN_METABOLISM	14	0.474946878	1.304189419	0.137592138	0.232655796	0.13430046	3872	tags=50%, list=21%, signal=40%	FLAD1/PHPT1/ENPP3/MTMR7/ACP6/ACP4/ACP2
KEGG_NUCLEOTIDE_EXCISION_REPAIR	KEGG_NUCLEOTIDE_EXCISION_REPAIR	KEGG_NUCLEOTIDE_EXCISION_REPAIR	41	0.348132613	1.250123318	0.14010989	0.234203297	0.135193754	6191	tags=51%, list=33%, signal=34%	RBX1/GTF2H5/POLD4/CDK7/CETN2/ERCC2/POLD2/ERCC1/RPA3/RFC4/MNAT1/POLE4/RFC2/PCNA/POLE2/GTF2H1/ERCC5/POLD1/LIG1/RFC3/CUL4A
KEGG_LINOLEIC_ACID_METABOLISM	KEGG_LINOLEIC_ACID_METABOLISM	KEGG_LINOLEIC_ACID_METABOLISM	20	-0.473380598	-1.334739764	0.141025641	0.234203297	0.135193754	1116	tags=45%, list=6%, signal=42%	PLA2G12A/CYP2C18/CYP3A4/CYP1A2/CYP2C9/PLA2G2D/CYP3A43/CYP3A5/CYP2C8
KEGG_TRYPTOPHAN_METABOLISM	KEGG_TRYPTOPHAN_METABOLISM	KEGG_TRYPTOPHAN_METABOLISM	35	-0.398359571	-1.277033854	0.15	0.245504042	0.141717104	2189	tags=46%, list=12%, signal=40%	GCDH/ALDH2/IDO2/MAOB/CYP1B1/IDO1/ALDH1B1/OGDHL/ACAT1/TDO2/CAT/ACMSD/EHHADH/CYP1A2/INMT/AADAT
KEGG_BLADDER_CANCER	KEGG_BLADDER_CANCER	KEGG_BLADDER_CANCER	41	-0.388327676	-1.27481906	0.150470219	0.245504042	0.141717104	1134	tags=20%, list=6%, signal=18%	CCND1/MMP2/RB1/CDH1/EGFR/DAPK1/THBS1/ERBB2
KEGG_FOLATE_BIOSYNTHESIS	KEGG_FOLATE_BIOSYNTHESIS	KEGG_FOLATE_BIOSYNTHESIS	9	0.563777415	1.338086878	0.165467626	0.267625899	0.154486937	1076	tags=44%, list=6%, signal=42%	ALPI/QDPR/SPR/GGH
KEGG_TAURINE_AND_HYPOTAURINE_METABOLISM	KEGG_TAURINE_AND_HYPOTAURINE_METABOLISM	KEGG_TAURINE_AND_HYPOTAURINE_METABOLISM	9	-0.578826016	-1.321239504	0.167521368	0.268452743	0.154964232	2636	tags=44%, list=14%, signal=38%	CDO1/BAAT/GGT5/CSAD
KEGG_HOMOLOGOUS_RECOMBINATION	KEGG_HOMOLOGOUS_RECOMBINATION	KEGG_HOMOLOGOUS_RECOMBINATION	25	0.382946875	1.223254575	0.168865435	0.268452743	0.154964232	3850	tags=28%, list=21%, signal=22%	SEM1/POLD4/SSBP1/POLD2/RPA3/RAD51C/EME1
KEGG_GAP_JUNCTION	KEGG_GAP_JUNCTION	KEGG_GAP_JUNCTION	74	-0.317054864	-1.185753585	0.1765625	0.278310381	0.16065455	5133	tags=49%, list=27%, signal=35%	PRKACA/ADCY7/SOS1/DRD1/PRKX/GUCY1A2/PRKG1/ADCY6/PRKCB/GNAI2/KRAS/ITPR1/MAP2K1/PRKACB/ADCY9/TUBA1A/ADCY4/MAP3K2/TUBB6/ADCY3/PDGFRA/GNAQ/PDGFRB/PLCB2/ITPR2/SOS2/GUCY1B1/PDGFB/TJP1/ITPR3/GJA1/GUCY1A1/PDGFC/EGFR/ADCY1/PDGFD
KEGG_GLYCOSPHINGOLIPID_BIOSYNTHESIS_GLOBO_SERIES	KEGG_GLYCOSPHINGOLIPID_BIOSYNTHESIS_GLOBO_SERIES	KEGG_GLYCOSPHINGOLIPID_BIOSYNTHESIS_GLOBO_SERIES	11	0.500742645	1.281008708	0.178313253	0.27870811	0.160884138	4435	tags=45%, list=24%, signal=35%	GLA/HEXB/HEXA/FUT1/NAGA
KEGG_BUTANOATE_METABOLISM	KEGG_BUTANOATE_METABOLISM	KEGG_BUTANOATE_METABOLISM	31	0.351097429	1.177166801	0.193905817	0.300554017	0.173494679	210	tags=6%, list=1%, signal=6%	AKR1B10/ACSM1
KEGG_P53_SIGNALING_PATHWAY	KEGG_P53_SIGNALING_PATHWAY	KEGG_P53_SIGNALING_PATHWAY	63	-0.327780818	-1.183635627	0.19568567	0.300806072	0.173640177	3245	tags=32%, list=17%, signal=26%	CHEK2/CASP3/DDB2/APAF1/IGFBP3/RCHY1/CCNG2/FAS/ATM/SESN1/ZMAT3/CD82/CCND1/GADD45A/TNFRSF10B/CCND2/GADD45B/THBS1/STEAP3/GADD45G
KEGG_PATHOGENIC_ESCHERICHIA_COLI_INFECTION	KEGG_PATHOGENIC_ESCHERICHIA_COLI_INFECTION	KEGG_PATHOGENIC_ESCHERICHIA_COLI_INFECTION	51	0.315919325	1.185690674	0.200557103	0.305767387	0.176504094	1886	tags=27%, list=10%, signal=25%	TUBB4A/TUBA4A/TUBB2A/LY96/KRT18/ARPC4/TUBB/TUBB4B/TUBA1C/YWHAZ/TUBA3C/ARPC3/ARPC1B/ARPC1A
KEGG_RIG_I_LIKE_RECEPTOR_SIGNALING_PATHWAY	KEGG_RIG_I_LIKE_RECEPTOR_SIGNALING_PATHWAY	KEGG_RIG_I_LIKE_RECEPTOR_SIGNALING_PATHWAY	50	-0.340503062	-1.166570312	0.204651163	0.3071232	0.177286737	5778	tags=42%, list=31%, signal=29%	MAP3K7/AZI2/TRAF6/SIKE1/MAPK11/CXCL8/TRAF3/TKFC/DDX3X/MAP3K1/NLRX1/DDX58/IKBKB/DHX58/RNF125/DDX3Y/CYLD/IFIH1/NFKB1/NFKBIA/CXCL10
KEGG_LONG_TERM_POTENTIATION	KEGG_LONG_TERM_POTENTIATION	KEGG_LONG_TERM_POTENTIATION	54	-0.339885495	-1.186404162	0.205329154	0.3071232	0.177286737	3631	tags=44%, list=19%, signal=36%	MAPK1/PRKACA/RAPGEF3/PRKX/RPS6KA1/PRKCB/KRAS/ITPR1/PPP1R12A/PPP3CA/MAP2K1/PRKACB/CAMK2D/PPP3CC/CREBBP/CHP1/GNAQ/EP300/PLCB2/ITPR2/ITPR3/RPS6KA2/PPP1R1A/ADCY1
KEGG_ALANINE_ASPARTATE_AND_GLUTAMATE_METABOLISM	KEGG_ALANINE_ASPARTATE_AND_GLUTAMATE_METABOLISM	KEGG_ALANINE_ASPARTATE_AND_GLUTAMATE_METABOLISM	29	-0.392068585	-1.204492641	0.2064	0.3071232	0.177286737	2140	tags=24%, list=11%, signal=21%	GPT/ALDH5A1/GOT2/ABAT/AGXT2/GLS2/CPS1
KEGG_GLYCINE_SERINE_AND_THREONINE_METABOLISM	KEGG_GLYCINE_SERINE_AND_THREONINE_METABOLISM	KEGG_GLYCINE_SERINE_AND_THREONINE_METABOLISM	30	-0.384623681	-1.192708813	0.214285714	0.316326531	0.182599356	1133	tags=27%, list=6%, signal=25%	GATM/GNMT/AOC3/DMGDH/CTH/AGXT2/SDS/BHMT
KEGG_VEGF_SIGNALING_PATHWAY	KEGG_VEGF_SIGNALING_PATHWAY	KEGG_VEGF_SIGNALING_PATHWAY	66	-0.316750584	-1.159111201	0.217391304	0.318384115	0.183787095	3642	tags=48%, list=19%, signal=39%	MAPK1/MAPK11/PLA2G5/NFATC3/PXN/NFATC1/PRKCB/PLCG2/PLA2G4A/KRAS/PIK3CG/PPP3CA/SPHK2/MAP2K1/AKT2/NOS3/PPP3CC/NFATC2/PIK3R5/PIK3CA/SH2D2A/AKT1/CHP1/PIK3R3/NFAT5/AKT3/PLA2G12A/PIK3CD/PLA2G2D/RAC2/PIK3R1/KDR
KEGG_MATURITY_ONSET_DIABETES_OF_THE_YOUNG	KEGG_MATURITY_ONSET_DIABETES_OF_THE_YOUNG	KEGG_MATURITY_ONSET_DIABETES_OF_THE_YOUNG	17	-0.440508477	-1.187433174	0.235294118	0.340529078	0.196570266	3843	tags=41%, list=21%, signal=33%	HNF1B/HNF4G/HNF1A/ONECUT1/GCK/BHLHA15/SLC2A2
KEGG_NEUROTROPHIN_SIGNALING_PATHWAY	KEGG_NEUROTROPHIN_SIGNALING_PATHWAY	KEGG_NEUROTROPHIN_SIGNALING_PATHWAY	115	-0.279012072	-1.121159052	0.236173393	0.340529078	0.196570266	3833	tags=29%, list=20%, signal=23%	MAP3K1/IRAK4/KRAS/GAB1/PIK3CG/NGFR/MAP2K1/FOXO3/FASLG/IKBKB/CAMK2D/AKT2/KIDINS220/JUN/PIK3R5/PIK3CA/BCL2/ABL1/AKT1/PTPN11/PIK3R3/RAPGEF1/AKT3/SOS2/NFKB1/MAP3K3/NFKBIA/PIK3CD/SH2B3/RPS6KA2/ARHGDIB/MAP3K5/PIK3R1
KEGG_CYSTEINE_AND_METHIONINE_METABOLISM	KEGG_CYSTEINE_AND_METHIONINE_METABOLISM	KEGG_CYSTEINE_AND_METHIONINE_METABOLISM	31	-0.373389082	-1.17369503	0.243369735	0.348205928	0.201001724	2636	tags=26%, list=14%, signal=22%	CDO1/AHCYL2/LDHB/GOT2/CTH/SDS/BHMT/TAT
KEGG_INOSITOL_PHOSPHATE_METABOLISM	KEGG_INOSITOL_PHOSPHATE_METABOLISM	KEGG_INOSITOL_PHOSPHATE_METABOLISM	52	-0.328262861	-1.137947696	0.2453125	0.348306298	0.201059663	4780	tags=35%, list=26%, signal=26%	PIP5K1A/PIK3C3/INPP4B/PLCG2/INPP5B/PIK3CG/PIP4K2A/PIP5K1C/PIKFYVE/PIK3C2A/PIK3CA/SYNJ1/PIK3C2G/SYNJ2/PLCB2/ITPKB/PIK3CD/ALDH6A1
KEGG_MISMATCH_REPAIR	KEGG_MISMATCH_REPAIR	KEGG_MISMATCH_REPAIR	22	0.376233501	1.166100497	0.253229974	0.355699676	0.205327487	6161	tags=55%, list=33%, signal=37%	POLD4/SSBP1/POLD2/EXO1/RPA3/RFC4/RFC2/PCNA/POLD1/LIG1/RFC3/MSH2
KEGG_ALDOSTERONE_REGULATED_SODIUM_REABSORPTION	KEGG_ALDOSTERONE_REGULATED_SODIUM_REABSORPTION	KEGG_ALDOSTERONE_REGULATED_SODIUM_REABSORPTION	32	-0.367357959	-1.158132907	0.254344392	0.355699676	0.205327487	3803	tags=41%, list=20%, signal=32%	NEDD4L/KRAS/PIK3CG/PIK3R5/PIK3CA/PIK3R3/FXYD2/HSD11B1/PIK3CD/SCNN1A/NR3C2/PIK3R1/SGK1
KEGG_GLYCOLYSIS_GLUCONEOGENESIS	KEGG_GLYCOLYSIS_GLUCONEOGENESIS	KEGG_GLYCOLYSIS_GLUCONEOGENESIS	53	-0.325607337	-1.134462123	0.260530421	0.360274696	0.207968415	975	tags=17%, list=5%, signal=16%	G6PC/GCK/ADH1A/FBP1/ADH1C/ALDOB/ADH1B/PCK1/ADH4
KEGG_ANTIGEN_PROCESSING_AND_PRESENTATION	KEGG_ANTIGEN_PROCESSING_AND_PRESENTATION	KEGG_ANTIGEN_PROCESSING_AND_PRESENTATION	38	-0.353078347	-1.135846849	0.261489699	0.360274696	0.207968415	1462	tags=21%, list=8%, signal=19%	CD8B/TAP1/B2M/CIITA/CD4/CTSS/CD74/CD8A
KEGG_GLYCEROPHOSPHOLIPID_METABOLISM	KEGG_GLYCEROPHOSPHOLIPID_METABOLISM	KEGG_GLYCEROPHOSPHOLIPID_METABOLISM	63	0.290297262	1.137302225	0.263456091	0.360314948	0.207991651	1990	tags=21%, list=11%, signal=19%	PLPP2/PTDSS2/PLA2G12B/GPAM/CHKA/LPCAT1/PCYT2/LYPLA2/PLA2G1B/PTDSS1/GNPAT/AGPAT1/CDIPT
KEGG_GLYCOSPHINGOLIPID_BIOSYNTHESIS_GANGLIO_SERIES	KEGG_GLYCOSPHINGOLIPID_BIOSYNTHESIS_GANGLIO_SERIES	KEGG_GLYCOSPHINGOLIPID_BIOSYNTHESIS_GANGLIO_SERIES	11	0.445657564	1.14008908	0.281927711	0.382763169	0.220949877	4742	tags=45%, list=25%, signal=34%	HEXB/HEXA/ST6GALNAC4/GLB1/B4GALNT1
KEGG_ETHER_LIPID_METABOLISM	KEGG_ETHER_LIPID_METABOLISM	KEGG_ETHER_LIPID_METABOLISM	25	0.345503241	1.103647654	0.287598945	0.38763336	0.223761193	1630	tags=24%, list=9%, signal=22%	PAFAH1B3/PLPP2/PLA2G12B/LPCAT1/PLA2G1B/ENPP2
KEGG_PROTEIN_EXPORT	KEGG_PROTEIN_EXPORT	KEGG_PROTEIN_EXPORT	24	0.349840531	1.10175778	0.300791557	0.402498054	0.232341831	3122	tags=33%, list=17%, signal=28%	SPCS1/SEC61G/SRPRB/SRP19/SRP9/SPCS2/IMMP1L/OXA1L
KEGG_RENIN_ANGIOTENSIN_SYSTEM	KEGG_RENIN_ANGIOTENSIN_SYSTEM	KEGG_RENIN_ANGIOTENSIN_SYSTEM	15	-0.438070969	-1.13865191	0.3078203	0.408961255	0.236072711	3773	tags=60%, list=20%, signal=48%	ACE/MME/CTSG/REN/LNPEP/CPA3/ANPEP/ACE2/ENPEP
KEGG_ASCORBATE_AND_ALDARATE_METABOLISM	KEGG_ASCORBATE_AND_ALDARATE_METABOLISM	KEGG_ASCORBATE_AND_ALDARATE_METABOLISM	23	0.3535977	1.105977076	0.314285714	0.413995726	0.238978857	2419	tags=35%, list=13%, signal=30%	UGT2B11/UGT2B4/UGDH/UGT1A6/UGT1A1/UGT1A10/MIOX/UGT2B17
KEGG_GLYCOSAMINOGLYCAN_BIOSYNTHESIS_CHONDROITIN_SULFATE	KEGG_GLYCOSAMINOGLYCAN_BIOSYNTHESIS_CHONDROITIN_SULFATE	KEGG_GLYCOSAMINOGLYCAN_BIOSYNTHESIS_CHONDROITIN_SULFATE	20	-0.389902088	-1.099364494	0.317307692	0.413995726	0.238978857	2720	tags=40%, list=15%, signal=34%	CSGALNACT2/CHST14/DSE/UST/CHST3/CSGALNACT1/CHST7/CHSY1
KEGG_REGULATION_OF_AUTOPHAGY	KEGG_REGULATION_OF_AUTOPHAGY	KEGG_REGULATION_OF_AUTOPHAGY	20	-0.389671865	-1.098715358	0.318910256	0.413995726	0.238978857	6406	tags=50%, list=34%, signal=33%	ATG4D/ATG4C/BECN1/PIK3C3/IFNG/PRKAA1/ULK2/ULK3/PIK3R4/GABARAPL1
KEGG_NICOTINATE_AND_NICOTINAMIDE_METABOLISM	KEGG_NICOTINATE_AND_NICOTINAMIDE_METABOLISM	KEGG_NICOTINATE_AND_NICOTINAMIDE_METABOLISM	21	-0.388024636	-1.103166246	0.320512821	0.413995726	0.238978857	2672	tags=38%, list=14%, signal=33%	NUDT12/NMRK1/ENPP1/NT5C2/NNT/CD38/NAMPT/NNMT
KEGG_LONG_TERM_DEPRESSION	KEGG_LONG_TERM_DEPRESSION	KEGG_LONG_TERM_DEPRESSION	49	-0.31885555	-1.086565308	0.340093604	0.433269934	0.250104885	5293	tags=47%, list=28%, signal=34%	MAPK1/PLA2G5/GNA13/GUCY1A2/PRKG1/PRKCB/GNAI2/PLA2G4A/KRAS/ITPR1/IGF1R/MAP2K1/PPP2CB/GNAQ/PLCB2/ITPR2/GUCY1B1/PLA2G12A/PPP2R1B/ITPR3/GNAO1/PLA2G2D/GUCY1A1
KEGG_MTOR_SIGNALING_PATHWAY	KEGG_MTOR_SIGNALING_PATHWAY	KEGG_MTOR_SIGNALING_PATHWAY	49	-0.318895946	-1.086702967	0.340093604	0.433269934	0.250104885	5640	tags=57%, list=30%, signal=40%	PIK3CB/EIF4B/CAB39L/TSC1/VEGFA/STRADA/BRAF/MAPK1/VEGFC/RPS6KB1/CAB39/RPS6KA1/RICTOR/PRKAA1/ULK2/MTOR/ULK3/PIK3CG/AKT2/PIK3R5/PIK3CA/AKT1/PIK3R3/AKT3/PIK3CD/RPS6KA2/HIF1A/PIK3R1
KEGG_PHENYLALANINE_METABOLISM	KEGG_PHENYLALANINE_METABOLISM	KEGG_PHENYLALANINE_METABOLISM	18	0.364582871	1.065995349	0.347258486	0.439388288	0.253636703	1742	tags=22%, list=9%, signal=20%	ALDH3A1/MIF/PRDX6/DDC
KEGG_ARACHIDONIC_ACID_METABOLISM	KEGG_ARACHIDONIC_ACID_METABOLISM	KEGG_ARACHIDONIC_ACID_METABOLISM	44	-0.323546848	-1.077182552	0.351648352	0.441936442	0.255107624	1502	tags=25%, list=8%, signal=23%	CYP2U1/CYP2B6/PLA2G12A/ALOX5/CYP2C18/EPHX2/CYP2C9/GGT5/PLA2G2D/PTGDS/CYP2C8
KEGG_N_GLYCAN_BIOSYNTHESIS	KEGG_N_GLYCAN_BIOSYNTHESIS	KEGG_N_GLYCAN_BIOSYNTHESIS	45	0.287703164	1.054511386	0.358126722	0.447057518	0.258063763	1705	tags=18%, list=9%, signal=16%	DPM3/DAD1/ALG3/B4GALT3/DPM2/ALG8/MAN1B1/MGAT4B
KEGG_WNT_SIGNALING_PATHWAY	KEGG_WNT_SIGNALING_PATHWAY	KEGG_WNT_SIGNALING_PATHWAY	131	-0.255635515	-1.046477444	0.360869565	0.447478261	0.258306636	5145	tags=34%, list=27%, signal=25%	CHD8/PRKACA/NFATC3/SOX17/PRKX/SMAD3/SFRP1/NFATC1/FZD8/FBXW11/PRKCB/FZD1/SFRP4/PPP2R5E/WNT7B/FZD4/PPP3CA/WNT3/TCF7L2/PRKACB/APC/CAMK2D/PPP2CB/PPP3CC/NFATC2/JUN/CSNK1A1/CREBBP/DAAM1/CHP1/NFAT5/CTBP2/LRP6/DAAM2/EP300/SMAD4/PLCB2/ROCK1/CCND1/PPP2R1B/SFRP5/CCND2/WNT4/MMP7/RAC2
KEGG_ASTHMA	KEGG_ASTHMA	KEGG_ASTHMA	5	-0.591690697	-1.110076418	0.371841155	0.458029502	0.264397336	7652	tags=100%, list=41%, signal=59%	CCL11/CD40/CD40LG/FCER1G
KEGG_PROPANOATE_METABOLISM	KEGG_PROPANOATE_METABOLISM	KEGG_PROPANOATE_METABOLISM	30	-0.33979829	-1.053706352	0.382539683	0.468107769	0.270215011	2479	tags=30%, list=13%, signal=26%	LDHB/ALDH1B1/ACACB/ACADM/ACAT1/MMUT/EHHADH/ABAT/ALDH6A1
KEGG_THYROID_CANCER	KEGG_THYROID_CANCER	KEGG_THYROID_CANCER	28	0.309047806	1.020510487	0.408268734	0.496326696	0.286504375	4156	tags=39%, list=22%, signal=31%	PPARG/HRAS/MAP2K2/MAPK3/MYC/RXRG/TCF7/TPM3/TFG/LEF1/NRAS
KEGG_SPHINGOLIPID_METABOLISM	KEGG_SPHINGOLIPID_METABOLISM	KEGG_SPHINGOLIPID_METABOLISM	37	0.292783125	1.02481702	0.418478261	0.505434783	0.291762014	2036	tags=22%, list=11%, signal=19%	NEU1/PLPP2/NEU4/GLA/GBA/ARSA/ENPP7/DEGS1
KEGG_VASOPRESSIN_REGULATED_WATER_REABSORPTION	KEGG_VASOPRESSIN_REGULATED_WATER_REABSORPTION	KEGG_VASOPRESSIN_REGULATED_WATER_REABSORPTION	38	-0.316620048	-1.018561143	0.423137876	0.507765452	0.293107391	1862	tags=42%, list=10%, signal=38%	DCTN6/CREB5/RAB5A/VAMP2/PRKACA/PRKX/ADCY6/PRKACB/ADCY9/CREB3L3/CREB3L1/ADCY3/ARHGDIB/DYNC1LI2/CREB3L2/AQP3
KEGG_ONE_CARBON_POOL_BY_FOLATE	KEGG_ONE_CARBON_POOL_BY_FOLATE	KEGG_ONE_CARBON_POOL_BY_FOLATE	17	0.343695658	0.994153103	0.438461538	0.522781065	0.301775148	2134	tags=29%, list=11%, signal=26%	ATIC/ALDH1L1/SHMT2/MTHFD1L/AMT
KEGG_OOCYTE_MEIOSIS	KEGG_OOCYTE_MEIOSIS	KEGG_OOCYTE_MEIOSIS	99	0.232193829	0.984749679	0.471810089	0.558959723	0.322659263	1880	tags=16%, list=10%, signal=15%	PTTG1/CDC20/CCNB1/ANAPC11/AURKA/CDK1/MAPK3/CDC25C/RBX1/PPP2R1A/YWHAZ/PLK1/MAD2L2/PPP1CA/ANAPC7/PPP1CC
KEGG_ENDOCYTOSIS	KEGG_ENDOCYTOSIS	KEGG_ENDOCYTOSIS	164	-0.234026545	-0.981105339	0.492198582	0.579423647	0.334472054	5009	tags=31%, list=27%, signal=23%	MET/NEDD4/USP8/GRK3/PIP5K1A/SH3GLB1/LDLR/KIT/EHD2/SMURF2/IQSEC2/GIT2/ASAP2/AGAP2/NEDD4L/EPS15/CBLB/VPS37B/SMAP2/IGF1R/PRKCZ/CBL/PIP5K1C/SMURF1/PIKFYVE/IL2RA/PLD1/VPS36/EHD3/EHD4/FGFR2/VPS4B/ARAP2/PDGFRA/ACAP1/ITCH/RAB31/FLT1/ARRB1/RAB11FIP1/ARAP3/CCR5/CSF1R/PSD4/PSD3/IL2RG/EGFR/CXCR4/KDR/F2R/IL2RB
KEGG_PYRUVATE_METABOLISM	KEGG_PYRUVATE_METABOLISM	KEGG_PYRUVATE_METABOLISM	37	0.279139103	0.977059399	0.497282609	0.581726825	0.335801563	1999	tags=22%, list=11%, signal=19%	PKLR/ME1/ACACA/ACSS2/MDH2/ACAT2/PC/LDHA
KEGG_GLYOXYLATE_AND_DICARBOXYLATE_METABOLISM	KEGG_GLYOXYLATE_AND_DICARBOXYLATE_METABOLISM	KEGG_GLYOXYLATE_AND_DICARBOXYLATE_METABOLISM	16	-0.362190846	-0.960298694	0.501644737	0.583162007	0.336630021	3373	tags=31%, list=18%, signal=26%	MTHFD2L/ACO1/MTHFD2/MTHFD1/HAO2
KEGG_CITRATE_CYCLE_TCA_CYCLE	KEGG_CITRATE_CYCLE_TCA_CYCLE	KEGG_CITRATE_CYCLE_TCA_CYCLE	29	0.291227368	0.964044039	0.51193634	0.59142956	0.341402462	4436	tags=48%, list=24%, signal=37%	MDH2/ACLY/PC/SUCLG1/IDH3G/IDH1/FH/SDHC/IDH3B/PDHB/DLAT/PDHA1/CS/MDH1
KEGG_SULFUR_METABOLISM	KEGG_SULFUR_METABOLISM	KEGG_SULFUR_METABOLISM	11	0.360792773	0.922986466	0.53253012	0.610422056	0.352365873	5551	tags=45%, list=30%, signal=32%	CHST13/BPNT1/SULT2B1/SULT1A1/SULT1A2
KEGG_ALPHA_LINOLENIC_ACID_METABOLISM	KEGG_ALPHA_LINOLENIC_ACID_METABOLISM	KEGG_ALPHA_LINOLENIC_ACID_METABOLISM	11	0.359715605	0.920230837	0.534939759	0.610422056	0.352365873	1460	tags=27%, list=8%, signal=25%	PLA2G12B/FADS2/PLA2G1B
KEGG_GALACTOSE_METABOLISM	KEGG_GALACTOSE_METABOLISM	KEGG_GALACTOSE_METABOLISM	23	-0.316968166	-0.913739228	0.573743922	0.65070957	0.375621823	3856	tags=39%, list=21%, signal=31%	PGM1/PGM2/HK3/UGP2/GANC/HK1/B4GALT1/G6PC/GCK
KEGG_HEDGEHOG_SIGNALING_PATHWAY	KEGG_HEDGEHOG_SIGNALING_PATHWAY	KEGG_HEDGEHOG_SIGNALING_PATHWAY	39	-0.283154549	-0.920226903	0.588976378	0.663937008	0.383257356	5865	tags=41%, list=31%, signal=28%	WNT9A/WNT5B/PTCH1/CSNK1G1/PRKACA/RAB23/PRKX/BMP6/FBXW11/CSNK1G3/WNT7B/WNT3/PRKACB/GAS1/CSNK1A1/WNT4
KEGG_GLYCOSPHINGOLIPID_BIOSYNTHESIS_LACTO_AND_NEOLACTO_SERIES	KEGG_GLYCOSPHINGOLIPID_BIOSYNTHESIS_LACTO_AND_NEOLACTO_SERIES	KEGG_GLYCOSPHINGOLIPID_BIOSYNTHESIS_LACTO_AND_NEOLACTO_SERIES	20	0.299420926	0.899942686	0.603174603	0.675846242	0.390131956	4010	tags=30%, list=21%, signal=24%	FUT6/B4GALT3/ST3GAL4/B4GALT2/FUT1/B4GAT1
KEGG_GLYCOSAMINOGLYCAN_BIOSYNTHESIS_HEPARAN_SULFATE	KEGG_GLYCOSAMINOGLYCAN_BIOSYNTHESIS_HEPARAN_SULFATE	KEGG_GLYCOSAMINOGLYCAN_BIOSYNTHESIS_HEPARAN_SULFATE	17	0.299833926	0.86728133	0.617948718	0.688254261	0.39729448	3866	tags=29%, list=21%, signal=23%	B3GAT3/B4GALT7/HS3ST3B1/HS6ST2/EXT1
KEGG_NON_HOMOLOGOUS_END_JOINING	KEGG_NON_HOMOLOGOUS_END_JOINING	KEGG_NON_HOMOLOGOUS_END_JOINING	11	0.334198143	0.854951612	0.640963855	0.709638554	0.409638554	4027	tags=36%, list=21%, signal=29%	XRCC6/FEN1/POLL/XRCC4
KEGG_GLYCOSYLPHOSPHATIDYLINOSITOL_GPI_ANCHOR_BIOSYNTHESIS	KEGG_GLYCOSYLPHOSPHATIDYLINOSITOL_GPI_ANCHOR_BIOSYNTHESIS	KEGG_GLYCOSYLPHOSPHATIDYLINOSITOL_GPI_ANCHOR_BIOSYNTHESIS	24	0.274923838	0.865821569	0.680738786	0.749049774	0.432388664	4225	tags=33%, list=23%, signal=26%	GPAA1/PIGU/DPM2/PIGC/PIGM/PIGZ/PIGT/PIGH
KEGG_EPITHELIAL_CELL_SIGNALING_IN_HELICOBACTER_PYLORI_INFECTION	KEGG_EPITHELIAL_CELL_SIGNALING_IN_HELICOBACTER_PYLORI_INFECTION	KEGG_EPITHELIAL_CELL_SIGNALING_IN_HELICOBACTER_PYLORI_INFECTION	62	-0.24289824	-0.876396905	0.684615385	0.749049774	0.432388664	5197	tags=35%, list=28%, signal=26%	MAPK11/MET/NOD1/CXCL8/ATP6V1B2/PLCG2/HBEGF/JAM2/CASP3/IKBKB/JAM3/ADAM10/JUN/MAP3K14/ADAM17/PTPN11/TJP1/NFKB1/NFKBIA/CXCL1/EGFR/CCL5
KEGG_OLFACTORY_TRANSDUCTION	KEGG_OLFACTORY_TRANSDUCTION	KEGG_OLFACTORY_TRANSDUCTION	20	-0.297096373	-0.837690316	0.690705128	0.751293297	0.433683737	6553	tags=50%, list=35%, signal=33%	CALM1/CAMK2B/PRKACA/PRKX/GRK3/PRKG1/GUCA1B/PRKACB/CAMK2D/ADCY3
KEGG_PROGESTERONE_MEDIATED_OOCYTE_MATURATION	KEGG_PROGESTERONE_MEDIATED_OOCYTE_MATURATION	KEGG_PROGESTERONE_MEDIATED_OOCYTE_MATURATION	75	-0.233862639	-0.877925411	0.710526316	0.768359853	0.443535399	5619	tags=40%, list=30%, signal=28%	BRAF/ADCY5/MAPK1/PDE3A/MAPK11/PRKACA/ADCY7/PRKX/RPS6KA1/ADCY6/GNAI2/KRAS/IGF1R/PIK3CG/MAP2K1/PRKACB/AKT2/ADCY9/ADCY4/PIK3R5/PIK3CA/SPDYC/AKT1/ADCY3/PIK3R3/AKT3/PIK3CD/RPS6KA2/PIK3R1/ADCY1
KEGG_GLYCEROLIPID_METABOLISM	KEGG_GLYCEROLIPID_METABOLISM	KEGG_GLYCEROLIPID_METABOLISM	40	0.238621889	0.85349407	0.729508197	0.781102362	0.450891007	565	tags=10%, list=3%, signal=10%	PLPP2/GPAM/DGAT1/GLA
KEGG_AMYOTROPHIC_LATERAL_SCLEROSIS_ALS	KEGG_AMYOTROPHIC_LATERAL_SCLEROSIS_ALS	KEGG_AMYOTROPHIC_LATERAL_SCLEROSIS_ALS	39	-0.254459389	-0.826970205	0.730708661	0.781102362	0.450891007	3460	tags=31%, list=18%, signal=25%	MAP2K6/PPP3CA/CASP3/PPP3CC/APAF1/BCL2/SLC1A2/CHP1/CASP1/CAT/TNFRSF1B/MAP3K5
KEGG_UBIQUITIN_MEDIATED_PROTEOLYSIS	KEGG_UBIQUITIN_MEDIATED_PROTEOLYSIS	KEGG_UBIQUITIN_MEDIATED_PROTEOLYSIS	132	-0.213269182	-0.874784467	0.738439306	0.784855491	0.453057499	5108	tags=33%, list=27%, signal=24%	WWP2/NEDD4/UBE3B/TRIP12/SOCS1/BIRC2/CUL3/DET1/UBE2L6/FBXW11/SMURF2/PML/CUL5/FBXW7/MAP3K1/NEDD4L/VHL/CBLB/UBE4B/UBE2G2/UBE3A/UBA6/PIAS3/PIAS1/UBE2H/DDB2/CBL/UBE2J1/HUWE1/SMURF1/RCHY1/HERC2/UBE3C/UBE4A/MGRN1/ITCH/KLHL9/HERC3/BIRC6/UBA7/HERC1/FBXO2/BIRC3/SOCS3
KEGG_CELL_CYCLE	KEGG_CELL_CYCLE	KEGG_CELL_CYCLE	119	0.2018996	0.88158407	0.745283019	0.787628645	0.454658301	5112	tags=35%, list=27%, signal=26%	SFN/PTTG1/CDC20/CCNB1/ANAPC11/CDK1/CDC25C/RBX1/YWHAZ/PLK1/MAD2L2/ANAPC7/CDK7/CDK4/MYC/CCNB2/SKP1/CDC16/RAD21/ORC6/MCM6/TTK/CDC6/MCM4/HDAC1/MCM2/CDC45/BUB1/PKMYT1/E2F1/MCM7/MCM5/BUB3/YWHAE/MCM3/ANAPC13/CDC25A/CDC26/PCNA/MAD2L1/CDKN1C/ORC1
KEGG_VALINE_LEUCINE_AND_ISOLEUCINE_BIOSYNTHESIS	KEGG_VALINE_LEUCINE_AND_ISOLEUCINE_BIOSYNTHESIS	KEGG_VALINE_LEUCINE_AND_ISOLEUCINE_BIOSYNTHESIS	7	0.339297159	0.753566754	0.766590389	0.805569561	0.465014687	12378	tags=100%, list=66%, signal=34%	PDHB/PDHA1/IARS2/VARS2/BCAT2/LARS2/BCAT1
KEGG_HISTIDINE_METABOLISM	KEGG_HISTIDINE_METABOLISM	KEGG_HISTIDINE_METABOLISM	29	0.243223956	0.80513932	0.774535809	0.809346407	0.46719487	2348	tags=17%, list=13%, signal=15%	ALDH3A1/LCMT1/DDC/BUD23/AMDHD1
KEGG_GLYCOSAMINOGLYCAN_DEGRADATION	KEGG_GLYCOSAMINOGLYCAN_DEGRADATION	KEGG_GLYCOSAMINOGLYCAN_DEGRADATION	17	0.266540024	0.770977419	0.794871795	0.825956167	0.476782847	5611	tags=59%, list=30%, signal=41%	HEXB/HEXA/HS3ST3B1/HYAL3/GLB1/ARSB/GUSB/HYAL2/GALNS/GNS
KEGG_PANTOTHENATE_AND_COA_BIOSYNTHESIS	KEGG_PANTOTHENATE_AND_COA_BIOSYNTHESIS	KEGG_PANTOTHENATE_AND_COA_BIOSYNTHESIS	16	-0.278007301	-0.737097724	0.819078947	0.846381579	0.488573407	1998	tags=19%, list=11%, signal=17%	DPYS/ENPP1/DPYD
KEGG_LIMONENE_AND_PINENE_DEGRADATION	KEGG_LIMONENE_AND_PINENE_DEGRADATION	KEGG_LIMONENE_AND_PINENE_DEGRADATION	10	-0.303182311	-0.700517689	0.840630473	0.863852309	0.498658379	2189	tags=30%, list=12%, signal=27%	ALDH2/ALDH1B1/EHHADH
KEGG_GLYCOSAMINOGLYCAN_BIOSYNTHESIS_KERATAN_SULFATE	KEGG_GLYCOSAMINOGLYCAN_BIOSYNTHESIS_KERATAN_SULFATE	KEGG_GLYCOSAMINOGLYCAN_BIOSYNTHESIS_KERATAN_SULFATE	14	-0.279945182	-0.708119708	0.845378151	0.863957891	0.498719326	5401	tags=43%, list=29%, signal=31%	CHST4/B3GNT7/B3GNT2/CHST2/B4GALT1/FUT8
KEGG_BASAL_TRANSCRIPTION_FACTORS	KEGG_BASAL_TRANSCRIPTION_FACTORS	KEGG_BASAL_TRANSCRIPTION_FACTORS	30	0.206055797	0.691228101	0.913978495	0.928961749	0.536242775	1970	tags=10%, list=11%, signal=9%	TAF10/TAF9/TAF11
KEGG_SELENOAMINO_ACID_METABOLISM	KEGG_SELENOAMINO_ACID_METABOLISM	KEGG_SELENOAMINO_ACID_METABOLISM	25	0.209332607	0.668675176	0.934036939	0.944189515	0.545032997	2124	tags=20%, list=11%, signal=18%	GGT1/LCMT1/AHCY/SEPHS2/BUD23
KEGG_SNARE_INTERACTIONS_IN_VESICULAR_TRANSPORT	KEGG_SNARE_INTERACTIONS_IN_VESICULAR_TRANSPORT	KEGG_SNARE_INTERACTIONS_IN_VESICULAR_TRANSPORT	37	0.193197636	0.67624193	0.951086957	0.956227967	0.551982188	3779	tags=30%, list=20%, signal=24%	USE1/STX10/BNIP1/STX4/VAMP5/TSNARE1/STX6/VAMP8/SNAP47/SNAP29/STX8
HALLMARK_ALLOGRAFT_REJECTION	HALLMARK_ALLOGRAFT_REJECTION	HALLMARK_ALLOGRAFT_REJECTION	167	-0.550179365	-2.296256483	1.00E-10	5.56E-10	1.52E-10	3366	tags=49%, list=18%, signal=41%	GPR65/IL12RB1/TRAT1/FASLG/IKBKB/IL6/BCL3/CD28/MBL2/IRF4/INHBB/TLR1/IL16/LY86/STAT4/IL2RA/TLR2/ITK/ST8SIA4/TGFB2/CFP/CD3G/FAS/IL18/AKT1/SIT1/ELF4/CCR1/INHBA/ICAM1/CD8B/CD86/TAP1/FGR/JAK2/B2M/IRF8/CD247/TLR3/CXCR3/CD96/SPI1/CD3D/ZAP70/LTB/MAP4K1/CCR5/ITGB2/CCL19/CCND2/IGSF6/STAT1/CCL4/CXCL13/CD1D/HCLS1/WAS/IL2RG/LCP2/HIF1A/CD4/LCK/EGFR/FYB1/GZMB/CTSS/CD74/F2R/CD3E/CD2/GZMA/CD79A/IL2RB/SRGN/CCL2/CD8…
HALLMARK_EPITHELIAL_MESENCHYMAL_TRANSITION	HALLMARK_EPITHELIAL_MESENCHYMAL_TRANSITION	HALLMARK_EPITHELIAL_MESENCHYMAL_TRANSITION	193	-0.556281476	-2.374268066	1.00E-10	5.56E-10	1.52E-10	3882	tags=53%, list=21%, signal=42%	VCAM1/CALU/TFPI2/ENO2/CDH6/LAMA3/PTX3/MATN2/MYL9/TIMP3/ELN/SDC4/ABI3BP/ITGAV/IL6/SLIT3/TPM1/FUCA1/FMOD/IGFBP3/SLIT2/LOXL2/JUN/TPM4/GAS1/PLAUR/IGFBP4/TGFBI/COL16A1/LOXL1/CALD1/CDH11/QSOX1/FAS/FERMT2/BMP1/COMP/RHOB/ACTA2/CDH2/INHBA/MEST/VIM/PDGFRB/NID2/SAT1/VCAN/DPYSL3/SPARC/TGFBR3/COL4A2/APLP1/GADD45A/PMP22/MMP2/ECM1/CXCL1/ECM2/ANPEP/POSTN/DST/MXRA5/GJA1/LAMC2/MGP/COL6A3/COL12A1/ITGB1/TAGLN/WIPF1/…
HALLMARK_INFLAMMATORY_RESPONSE	HALLMARK_INFLAMMATORY_RESPONSE	HALLMARK_INFLAMMATORY_RESPONSE	180	-0.536186282	-2.259428929	1.00E-10	5.56E-10	1.52E-10	5009	tags=62%, list=27%, signal=46%	MET/SLC7A1/CXCL8/OSM/IL15/IL15RA/GNA15/ADGRE1/IL18RAP/IL4R/EIF2AK2/BDKRB1/LDLR/CDKN1A/GP1BA/PTGER2/AHR/ITGB3/TNFAIP6/HBEGF/STAB1/RTP4/ACVR1B/CSF3R/CCL24/TPBG/LAMP3/CHST2/SLAMF1/PDPN/PTGIR/IL6/SLC31A2/GPR132/EBI3/RASGRP1/TLR1/PTPRE/PTGER4/PIK3R5/GABBR1/HAS2/F3/PLAUR/MXD1/ATP2A2/P2RX7/TLR2/MSR1/PDE4B/SEMA4D/EDN1/SLC1A2/OSMR/IL18/RNF144B/IRF1/CMKLR1/OLR1/INHBA/ICAM1/SLC31A1/CCR7/C5AR1/SCARF1/CD82/PT…
HALLMARK_INTERFERON_GAMMA_RESPONSE	HALLMARK_INTERFERON_GAMMA_RESPONSE	HALLMARK_INTERFERON_GAMMA_RESPONSE	188	-0.559825572	-2.376150277	1.00E-10	5.56E-10	1.52E-10	5067	tags=62%, list=27%, signal=46%	IFIT3/IFI44L/NOD1/CFB/SOCS1/IL15/IL15RA/SSPN/PNP/IL4R/EIF2AK2/PSMB9/ARID5B/ZBP1/ISG20/PSMB10/CDKN1A/OAS3/UBE2L6/TNFAIP6/FCGR1A/PML/RTP4/PTPN6/PTPN2/VCAM1/CASP4/PLA2G4A/DDX58/NCOA3/IDO1/CASP3/IL6/IFIT2/STAT2/CMPK2/IRF9/IRF4/SELP/RSAD2/STAT4/BTG1/EIF4E3/ST8SIA4/PDE4B/SOD2/PARP14/RNF31/FAS/DHX58/CD274/MYD88/OAS2/MTHFD2/ITGB7/IRF1/STAT3/CMKLR1/ICAM1/ZNFX1/TRIM14/XAF1/PELI1/CD86/TAP1/JAK2/EPSTI1/B2M/H…
HALLMARK_MTORC1_SIGNALING	HALLMARK_MTORC1_SIGNALING	HALLMARK_MTORC1_SIGNALING	195	0.481568123	2.255057971	1.00E-10	5.56E-10	1.52E-10	2767	tags=39%, list=15%, signal=34%	SCD/TRIB3/NUPR1/G6PD/SQSTM1/SQLE/PSAT1/HSPE1/TUBA4A/TXNRD1/DDIT3/CACYBP/ATP5MC1/ALDOA/ACSL3/EBP/ENO1/ME1/PHGDH/GAPDH/FADS1/IDI1/HSPD1/ELOVL6/RRP9/PPIA/STIP1/FADS2/AURKA/GLA/PSMD13/SLC7A11/TM7SF2/TUBG1/DDX39A/HSPA4/PLOD2/FKBP2/PRDX1/PSMB5/ACACA/QDPR/SLC1A5/SDF2L1/COPS5/PSPH/DHCR7/SHMT2/TMEM97/EIF2S2/PSMC4/EEF1E1/HMBS/ACLY/PSMD14/GLRX/CCT6A/TPI1/PLK1/HMGCS1/SLC1A4/IDH1/GSR/LDHA/TCEA1/PPA1/DHCR24/HK…
HALLMARK_MYC_TARGETS_V1	HALLMARK_MYC_TARGETS_V1	HALLMARK_MYC_TARGETS_V1	195	0.633575377	2.96686831	1.00E-10	5.56E-10	1.52E-10	3785	tags=56%, list=20%, signal=45%	NME1/HSPE1/CCT3/CYC1/RPS10/CDC20/RPS2/IMPDH2/PSMB3/KPNA2/HSPD1/RRP9/PABPC1/MRPL23/PPIA/PHB/RPS5/RPL14/NOP16/HSP90AB1/SRM/RUVBL2/SNRPD2/LSM2/RACK1/NHP2/NOP56/RPLP0/FBL/RPL18/EEF1B2/RPS3/CCT4/MRPL9/CCT7/SNRPD3/EIF3B/MRPS18B/NPM1/RAN/COPS5/CCT5/NDUFAB1/PA2G4/CCT2/ILF2/RPL6/VDAC1/EIF2S2/EIF3D/PSMC4/LSM7/XRCC6/HDGF/PSMD14/C1QBP/SNRPD1/SNRPA/RSL1D1/PSMA1/TUFM/SLC25A3/PTGES3/PRPF31/SNRPA1/TRIM28/PSMA7/E…
HALLMARK_OXIDATIVE_PHOSPHORYLATION	HALLMARK_OXIDATIVE_PHOSPHORYLATION	HALLMARK_OXIDATIVE_PHOSPHORYLATION	199	0.591755576	2.781984032	1.00E-10	5.56E-10	1.52E-10	3430	tags=58%, list=18%, signal=48%	COX6C/ETFB/ATP5MC1/CYC1/UQCRB/NDUFS6/NDUFB8/TIMM10/ATP5ME/TIMM13/NDUFA3/COX6B1/NDUFC2/NDUFA2/ATP5F1E/ATP5MF/UQCRQ/NDUFB3/UQCR10/NDUFS8/GPX4/UQCRH/MRPS12/ATP6V0E1/ATP5PD/NDUFB7/COX6A1/TIMM8B/ATP5MC2/NDUFA6/ATP6V1C1/MRPS15/NDUFS2/ATP5MC3/ATP6V0B/NDUFA7/NDUFA1/TIMM50/MGST3/TIMM17A/NDUFAB1/ATP6V1E1/COX17/TOMM22/NDUFS4/ATP6V1F/MRPL15/VDAC1/MDH2/TIMM9/NDUFB1/COX7A2/COX5B/BAX/COX4I1/ATP6V1H/ATP5F1C/ATP6…
HALLMARK_TNFA_SIGNALING_VIA_NFKB	HALLMARK_TNFA_SIGNALING_VIA_NFKB	HALLMARK_TNFA_SIGNALING_VIA_NFKB	191	-0.585538528	-2.490385551	1.00E-10	5.56E-10	1.52E-10	2547	tags=47%, list=14%, signal=41%	PTPRE/PTGER4/JUN/BTG1/F3/PLAUR/MXD1/TLR2/LAMB3/PDE4B/SOD2/CCNL1/KLF4/EDN1/IL18/DUSP4/PLK2/B4GALT1/NFAT5/PHLDA1/RHOB/KDM6B/IRF1/JUNB/OLR1/INHBA/ICAM1/SAT1/EGR1/TAP1/EGR2/NFIL3/PNRC1/IFIH1/NFKB1/CCND1/JAG1/GADD45A/GCH1/IL6ST/NFKBIA/CXCL1/FOSL2/BTG2/PLEK/BHLHE40/ZFP36/KLF6/ABCA1/RCAN1/TRAF1/ETS2/CCL4/DUSP2/KLF10/PLAU/NR4A2/NR4A3/CD69/TNFAIP3/GPR183/TNC/SLC2A3/AREG/ID2/PFKFB3/KLF2/PDLIM5/CXCL11/GADD4…
HALLMARK_UV_RESPONSE_DN	HALLMARK_UV_RESPONSE_DN	HALLMARK_UV_RESPONSE_DN	137	-0.582470333	-2.368107844	1.00E-10	5.56E-10	1.52E-10	4389	tags=61%, list=23%, signal=47%	KALRN/KIT/INPP4B/MTA1/RXRA/ITGB3/ARHGEF9/RGS4/VAV2/CITED2/RUNX1/NR1D2/MGLL/RASA2/WDR37/IGF1R/ADGRL2/ATRN/ID1/TOGARAM1/ICA1/PRKAR2B/PIAS3/ATXN1/CDK13/ATRX/KCNMA1/SCAF8/SIPA1L1/DLG1/HAS2/F3/PRKCE/YTHDC1/NIPBL/TENT4A/APBB2/ANXA4/NFIB/MAP1B/NR3C1/PIK3R3/PTPRM/MIOS/SYNJ2/PHF3/PRDM2/SYNE1/PDGFRB/AKT3/DYRK1A/NRP1/BCKDHB/TGFBR3/TJP1/CDKN1B/NFKB1/PMP22/DLC1/ZMIZ1/PIK3CD/CELF2/BHLHE40/PTGFR/FYN/GJA1/FHL2/S…
HALLMARK_MYC_TARGETS_V2	HALLMARK_MYC_TARGETS_V2	HALLMARK_MYC_TARGETS_V2	58	0.674162896	2.599466573	1.90E-10	9.49E-10	2.60E-10	3629	tags=74%, list=19%, signal=60%	HSPE1/HSPD1/RRP9/PHB/NOP16/BYSL/DCTPP1/SRM/NOP56/PUS1/EXOSC5/RRP12/NPM1/PA2G4/NDUFAF4/TMEM97/NOC4L/PES1/IPO4/TBRG4/PLK1/SLC19A1/TFB2M/CDK4/MRTO4/PPAN/HK2/SUPV3L1/IMP4/WDR74/MYC/GRWD1/NOP2/CBX3/TCOF1/FARSA/RABEPK/AIMP2/GNL3/SLC29A2/MCM4/NIP7/PRMT3
HALLMARK_KRAS_SIGNALING_UP	HALLMARK_KRAS_SIGNALING_UP	HALLMARK_KRAS_SIGNALING_UP	187	-0.504110664	-2.140146866	1.23E-09	5.61E-09	1.54E-09	3360	tags=45%, list=18%, signal=38%	PPP1R15A/GALNT3/BTBD3/TLR8/AKT2/CSF2RA/EPB41L3/FUCA1/GYPC/SERPINA3/CBL/SNAP25/MMP10/MPZL2/IGFBP3/ADAM8/LAT2/NIN/ADAM17/PLAUR/SOX9/KLF4/MAP7/USP12/PDCD1LG2/FCER1G/ALDH1A2/SPON1/CMKLR1/GPRC5B/INHBA/ADAMDEC1/IKZF1/ANKH/DOCK2/FLT4/NRP1/IRF8/SATB1/C3AR1/RGS16/HSD11B1/IL33/ADGRL4/PRDM1/MAP4K1/ITGBL1/SCG5/ITGB2/CCND2/MAFB/LAPTM5/ADGRA2/PECAM1/CBR4/TRAF1/CFH/TNFRSF1B/PLAU/LCP1/CD37/GUCY1A1/IL2RG/F13A1/TN…
HALLMARK_E2F_TARGETS	HALLMARK_E2F_TARGETS	HALLMARK_E2F_TARGETS	197	0.453973673	2.134606549	1.72E-09	7.17E-09	1.96E-09	3592	tags=35%, list=19%, signal=28%	HMGA1/NME1/PTTG1/BIRC5/MYBL2/JPT1/CDC20/SNRPB/UBE2S/KPNA2/TK1/AURKB/AURKA/UBE2T/DCTPP1/CENPM/CKS1B/TUBG1/NOP56/DDX39A/CDK1/CDKN3/LYAR/POP7/RAN/PA2G4/NAA38/RNASEH2A/CKS2/TUBB/XRCC6/KIF2C/TACC3/SPC24/STMN1/TBRG4/PLK1/SPC25/PHF5A/HMGB3/CDK4/ASF1A/KIF22/ATAD2/RANBP1/CSE1L/MYC/KIF4A/MXD3/CCNB2/SLBP/RRM2/POLD2/RACGAP1/DSCC1/SUV39H1/CDCA3/RAD21/PRDX4/GINS1/LBR/TRIP13/ORC6/MCM6/ANP32E/RPA3/TFRC/MCM4
HALLMARK_REACTIVE_OXYGEN_SPECIES_PATHWAY	HALLMARK_REACTIVE_OXYGEN_SPECIES_PATHWAY	HALLMARK_REACTIVE_OXYGEN_SPECIES_PATHWAY	47	0.658372574	2.435143902	4.05E-08	1.56E-07	4.27E-08	2739	tags=62%, list=15%, signal=53%	NQO1/FTL/GPX3/G6PD/TXN/TXNRD1/ATOX1/GPX4/TXNRD2/SRXN1/PRDX6/NDUFA6/NDUFS2/PRDX1/PRNP/GLRX2/MGST1/GLRX/LAMTOR5/SOD1/NDUFB4/GSR/PRDX2/GCLM/EGLN2/PDLIM1/HMOX2/ERCC2/STK25
HALLMARK_IL6_JAK_STAT3_SIGNALING	HALLMARK_IL6_JAK_STAT3_SIGNALING	HALLMARK_IL6_JAK_STAT3_SIGNALING	81	-0.569741558	-2.145431999	3.34E-07	1.19E-06	3.26E-07	3897	tags=53%, list=21%, signal=42%	PTPN2/ACVR1B/CSF3R/IL3RA/IL12RB1/IL6/CSF2RA/EBI3/STAT2/CBL/IRF9/TYK2/JUN/PIK3R5/A2M/IL2RA/ACVRL1/TLR2/IL13RA1/OSMR/FAS/MYD88/PTPN11/IRF1/CCR1/STAT3/ITGA4/CSF2RB/IL6ST/CD38/IL18R1/CXCL1/LTB/STAT1/CXCL13/TNFRSF1B/IL2RG/PDGFC/IL1R1/CXCL11/SOCS3/CXCL10/CXCL9
HALLMARK_DNA_REPAIR	HALLMARK_DNA_REPAIR	HALLMARK_DNA_REPAIR	146	0.427637929	1.922286819	2.65E-06	8.83E-06	2.42E-06	3827	tags=38%, list=20%, signal=30%	NME1/NELFE/VPS28/POLR2K/BCAP31/IMPDH2/SAC3D1/NME4/TAF10/NT5C/GUK1/GPX4/APRT/ITPA/ZWINT/DAD1/EDF1/MPC2/TAF9/COX17/ADRM1/POLR2G/NME3/POLR2E/RBX1/MRPL40/ALYREF/POLR2J/POLR2I/POLR2H/SUPT4H1/GTF2H5/POLD4/POLR1C/TSG101/UMPS/POLR3C/NT5C3A/CETN2/VPS37D/ERCC2/DGUOK/NELFCD/AK1/POLR1D/EIF1B/GTF3C5/TARBP2/ERCC1/RPA3/MPG/FEN1/RFC4/POLL/SURF1
HALLMARK_APOPTOSIS	HALLMARK_APOPTOSIS	HALLMARK_APOPTOSIS	155	-0.448722997	-1.851105958	4.14E-06	1.29E-05	3.54E-06	2054	tags=34%, list=11%, signal=30%	SOD2/HGF/TGFB2/CREBBP/PDCD4/FAS/IL18/CYLD/RHOB/IRF1/ANKH/PDGFRB/SAT1/TAP1/PLCB2/BCL2L11/TGFBR3/SATB1/CDKN1B/CASP1/ROCK1/CCND1/GADD45A/GCH1/CD38/MMP2/BTG2/CCND2/APP/ANXA1/GSN/SMAD7/CTH/CD69/CAV1/PLAT/TIMP2/TNFSF10/BGN/GADD45B/F2R/DPYD/CD2/BIRC3/TXNIP/AVPR1A/PRF1/EMP1/ERBB2/DCN/GSTM1/LUM
HALLMARK_TGF_BETA_SIGNALING	HALLMARK_TGF_BETA_SIGNALING	HALLMARK_TGF_BETA_SIGNALING	51	-0.604676383	-2.063445766	4.55E-06	1.34E-05	3.66E-06	3668	tags=59%, list=20%, signal=47%	SMURF2/ARID4B/SMAD6/NCOR2/PPM1A/PPP1R15A/ID1/APC/SPTBN1/SMURF1/SKIL/RAB31/JUNB/WWTR1/FURIN/ID3/TGFBR1/TJP1/SMAD1/SKI/BMPR2/KLF10/SMAD7/HIPK2/CDH1/ID2/LTBP2/PMEPA1/THBS1/ENG
HALLMARK_INTERFERON_ALPHA_RESPONSE	HALLMARK_INTERFERON_ALPHA_RESPONSE	HALLMARK_INTERFERON_ALPHA_RESPONSE	95	-0.500288423	-1.940567861	1.35E-05	3.74E-05	1.02E-05	2977	tags=38%, list=16%, signal=32%	IFIT2/STAT2/CMPK2/TENT5A/IRF9/RSAD2/TMEM140/PARP14/RNF31/DHX58/IRF1/NCOA7/TRIM14/TAP1/EPSTI1/B2M/HELZ2/SAMD9L/UBA7/SAMD9/DDX60/IFIH1/CASP1/IFI27/IRF2/PARP9/SELL/ELF1/PLSCR1/CXCL11/CD74/C1S/TXNIP/GBP4/IFITM1/CXCL10
HALLMARK_ADIPOGENESIS	HALLMARK_ADIPOGENESIS	HALLMARK_ADIPOGENESIS	192	0.373779883	1.749679774	2.82E-05	7.42E-05	2.03E-05	2452	tags=31%, list=13%, signal=27%	TKT/SNCG/GPX3/CHCHD10/TALDO1/ETFB/ALDOA/CYC1/ME1/GPAM/DGAT1/ELOVL6/PPARG/APOE/SLC25A1/UQCRQ/UQCR10/GPX4/NDUFB7/COX6A1/QDPR/SLC1A5/MGST3/NDUFAB1/DHCR7/HSPB8/MRPL15/MDH2/SAMM50/PREB/CD151/ACLY/NDUFS3/UQCR11/DECR1/PLIN2/ENPP2/UQCRC1/GRPEL1/SOD1/MTCH2/SLC19A1/COX7B/RAB34/SUCLG1/IDH3G/IDH1/SQOR/JAGN1/ATP1B3/SLC25A10/COQ5/FAH/SCARB1/PHYH/TST/COQ3/COX8A/SDHC/ATP5PO
HALLMARK_COAGULATION	HALLMARK_COAGULATION	HALLMARK_COAGULATION	132	-0.449490556	-1.82079545	4.09E-05	0.000102177	2.80E-05	1742	tags=32%, list=9%, signal=29%	BMP1/CRIP2/COMP/OLR1/KLF7/C8A/FURIN/HRG/CTSE/SPARC/PDGFB/CFD/C8B/C3/CFI/PROZ/C1QA/SERPING1/MMP2/KLKB1/PLEK/C9/FYN/PECAM1/ANXA1/CFH/GSN/PLAU/CTSK/FGG/FBN1/F11/FGA/PLAT/MMP7/THBD/C1S/THBS1/C1R/VWF/F9/CTSO
HALLMARK_CHOLESTEROL_HOMEOSTASIS	HALLMARK_CHOLESTEROL_HOMEOSTASIS	HALLMARK_CHOLESTEROL_HOMEOSTASIS	73	0.481604037	1.944416649	7.46E-05	0.000177539	4.86E-05	1915	tags=36%, list=10%, signal=32%	SCD/TRIB3/SQLE/MVD/FASN/FDPS/PMVK/EBP/NSDHL/CHKA/IDI1/PPARG/MVK/FADS2/TM7SF2/HSD17B7/PCYT2/DHCR7/TMEM97/ACSS2/ALDOC/TNFRSF12A/ACAT2/FDFT1/HMGCS1/CXCL16
HALLMARK_IL2_STAT5_SIGNALING	HALLMARK_IL2_STAT5_SIGNALING	HALLMARK_IL2_STAT5_SIGNALING	189	-0.390635118	-1.65957907	0.000185782	0.000422232	0.000115558	4233	tags=44%, list=23%, signal=34%	PTGER2/AHR/PLPP1/PTH1R/SNX9/CDC42SE2/CD83/IL3RA/ICOS/IL1RL1/LRRC8C/F2RL2/NCOA3/TNFRSF18/IGF1R/GPR65/ENO3/ITGAV/CASP3/SLC39A8/SCN9A/TIAM1/HOPX/IRF4/HUWE1/LRIG1/SELP/EOMES/CDCP1/IL2RA/BCL2/MXD1/CTLA4/GLIPR2/ANXA4/TWSG1/ENPP1/ITIH5/PHLDA1/RHOB/SYT11/FURIN/CD86/NRP1/NFKBIZ/GUCY1B1/IRF8/NFIL3/RGS16/APLP1/IL18R1/ECM1/RORA/LTB/BHLHE40/CCND2/PRKCH/KLF6/BMPR2/TRAF1/TNFRSF1B/SELL/CD48/HIPK2/IL10RA/SLC2A3/P…
HALLMARK_UV_RESPONSE_UP	HALLMARK_UV_RESPONSE_UP	HALLMARK_UV_RESPONSE_UP	145	0.373216963	1.66705281	0.000261516	0.000551202	0.000150855	1856	tags=26%, list=10%, signal=23%	APOM/GPX3/SQSTM1/EPHX1/COL2A1/TUBA4A/BSG/CYP1A1/ALDOA/CYB5R1/CHKA/DGAT1/GRINA/MRPL23/STIP1/BID/CDC34/FKBP4/KLHDC3/SELENOW/ATP6V1C1/AP2S1/SLC6A8/SPR/GGH/ATP6V1F/PSMC3/C4BPB/STARD3/BAK1/CLTB/POLR2H/SIGMAR1/GRPEL1/CTSV/CREG1/IGFBP2
HALLMARK_APICAL_JUNCTION	HALLMARK_APICAL_JUNCTION	HALLMARK_APICAL_JUNCTION	180	-0.389131487	-1.639756498	0.000270663	0.000551202	0.000150855	4180	tags=41%, list=22%, signal=32%	NRAP/GNAI2/PARVA/EPB41L2/CRAT/CNN2/VAV2/CERCAM/VCAM1/NF1/CDH6/LAMA3/LIMA1/ACTN1/MYL9/ADAM9/SIRPA/NFASC/JAM3/AKT2/MPZL2/GRB7/SLIT2/CD34/THBS3/DLG1/FSCN1/SKAP2/ADRA1B/TGFBI/VCL/COL16A1/MYH9/LAMB3/NEXN/CDH11/EVL/CD274/MAP3K20/ITGA9/BMP1/PIK3R3/B4GALT1/RASA1/ICAM1/CLDN5/TRO/AKT3/CD86/MYH10/NLGN2/VCAN/TJP1/CX3CL1/ITGB4/SYK/MSN/MMP2/CTNND1/SDC3/ARHGEF6/LAMC2/PECAM1/TRAF1/ITGA3/ITGB1/FBN1/CDH1/EGFR/FYB1…
HALLMARK_ESTROGEN_RESPONSE_EARLY	HALLMARK_ESTROGEN_RESPONSE_EARLY	HALLMARK_ESTROGEN_RESPONSE_EARLY	190	-0.390324931	-1.659012437	0.000286202	0.000551202	0.000150855	4181	tags=40%, list=22%, signal=31%	RARA/RETREG1/MREG/BCL11B/SLC24A3/ABLIM1/NAV2/PRSS23/GFRA1/UGCG/TOB1/TPBG/NCOR2/NPY1R/IGF1R/TMPRSS3/CBFA2T3/EGR3/TFF3/TIAM1/FOXC1/RASGRP1/SH3BP5/ADCY9/INHBB/AR/LRIG1/MAST4/BCL2/CELSR2/IGFBP4/SVIL/KLF4/RBBP8/FRK/B4GALT1/RAB31/KDM4B/MED13L/JAK2/SYBU/NRIP1/TFF1/CCND1/DLC1/IL6ST/SLC7A5/ABAT/BHLHE40/SCNN1A/FCMR/WWC1/RPS6KA2/GJA1/FHL2/ENDOD1/KLF10/PODXL/AFF1/THSD4/ELF1/ABHD2/AQP3/AREG/FAM102A/MYOF/MUC1/…
HALLMARK_COMPLEMENT	HALLMARK_COMPLEMENT	HALLMARK_COMPLEMENT	187	-0.396717135	-1.684219349	0.000286625	0.000551202	0.000150855	4053	tags=41%, list=22%, signal=33%	CLU/PLG/CD40LG/F8/TFPI2/CASP4/CBLB/PLA2G4A/FCN1/CPM/CTSH/CDH13/ADAM9/GATA3/PIK3CG/CSRP1/CASP3/PPP2CB/IL6/LAMP2/RASGRP1/TMPRSS6/DOCK4/LGMN/GCA/GNB4/PIK3R5/PIK3CA/F3/PLAUR/APOBEC3G/USP16/ZEB1/DOCK10/GNG2/FCER1G/DOCK9/PRSS3/IRF1/OLR1/SPOCK2/JAK2/LTF/PDGFB/C3/NOTCH4/CASP1/COL4A2/C1QA/SERPING1/CXCL1/KLKB1/PLEK/IRF2/SH2B3/C9/FYN/CFH/WAS/LCP2/TNFAIP3/LCK/CDA/PLSCR1/PLAT/TIMP2/C1QC/GZMB/CTSS/GZMK/C1S/GZM…
HALLMARK_HYPOXIA	HALLMARK_HYPOXIA	HALLMARK_HYPOXIA	190	-0.37887999	-1.610367584	0.000629054	0.001164914	0.000318819	3899	tags=42%, list=21%, signal=34%	CITED2/PGM1/ENO2/MAP3K1/NEDD4L/VHL/TPBG/SDC4/PPP1R15A/CHST2/PAM/WSB1/PGM2/ENO3/FOXO3/TES/IL6/ATF3/CAVIN3/IGFBP3/UGP2/JUN/BNIP3L/SLC6A6/ZNF292/BTG1/F3/BCL2/PLAUR/TGFB3/CCNG2/TGFBI/MYH9/HK1/LARGE1/CHST3/KLHL24/NR3C1/SRPX/ERRFI1/KLF7/IDS/STBD1/LXN/PDGFB/NFIL3/PNRC1/CDKN1B/RORA/NOCT/FOSL2/BHLHE40/ZFP36/KLF6/GCK/SDC3/CAVIN1/STC1/TNFAIP3/SLC2A3/EGFR/COL5A1/TMEM45A/CAV1/MT2A/PFKFB3/CXCR4/CCN2/BGN/FBP1/D…
HALLMARK_ANGIOGENESIS	HALLMARK_ANGIOGENESIS	HALLMARK_ANGIOGENESIS	34	-0.597154008	-1.861065503	0.000761509	0.001359838	0.000372166	1603	tags=53%, list=9%, signal=48%	SERPINA5/OLR1/VTN/FGFR1/NRP1/VCAN/JAG1/KCNJ8/CCND2/POSTN/APP/STC1/FSTL1/SLCO2A1/THBD/CXCL6/COL3A1/LUM
HALLMARK_GLYCOLYSIS	HALLMARK_GLYCOLYSIS	HALLMARK_GLYCOLYSIS	188	0.330245328	1.537593303	0.000832546	0.001435424	0.000392853	2450	tags=26%, list=13%, signal=23%	GPC3/G6PD/TALDO1/TXN/IER3/ALDOA/ENO1/ME1/B3GAT3/NSDHL/PPIA/AURKA/ABCB6/HAX1/FKBP4/CDK1/MIF/PLOD2/SPAG4/FAM162A/RRAGD/STC2/POLR3K/EFNA3/SDC2/MDH2/RBCK1/PSMC4/GALK1/GLRX/STMN1/PC/TPI1/GNPDA1/SOD1/LHPP/NT5E/IDH1/LDHA/SLC25A10/GMPPA/B4GALT7/GALE/HK2/MIOX/PLOD1/P4HA2/SDHC/B4GALT2
HALLMARK_MITOTIC_SPINDLE	HALLMARK_MITOTIC_SPINDLE	HALLMARK_MITOTIC_SPINDLE	198	-0.348186356	-1.489989071	0.002306695	0.003728377	0.001020398	3309	tags=29%, list=18%, signal=24%	NET1/PALLD/TUBGCP6/APC/TIAM1/PCM1/SPTBN1/DOCK4/ARHGAP5/EPB41/ITSN1/SMC1A/LATS1/HOOK3/ARHGEF3/FGD6/CEP192/ARHGAP27/DLG1/NIN/PCNT/CLASP1/HDAC6/FSCN1/VCL/MYH9/EZR/RABGAP1/ABL1/NUMA1/CNTRL/STK38L/RASA1/SUN2/DOCK2/MYH10/BCL2L11/NCK2/SMC4/ROCK1/ARHGAP29/ABR/ARAP3/RAPGEF5/DST/PKD2/FGD4/ARHGEF12/GSN/SORBS2/PREX1/AKAP13/PDLIM5/MYO1E/SYNPO/NOTCH2/FLNA
HALLMARK_UNFOLDED_PROTEIN_RESPONSE	HALLMARK_UNFOLDED_PROTEIN_RESPONSE	HALLMARK_UNFOLDED_PROTEIN_RESPONSE	109	0.377831631	1.632354454	0.002311594	0.003728377	0.001020398	2724	tags=28%, list=15%, signal=24%	EXOSC4/PSAT1/TUBB2A/LSM4/RRP9/CKS1B/NHP2/NOP56/IGFBP1/RPS14/EXOSC1/EXOSC5/STC2/ATF4/NPM1/PREB/SPCS1/BANF1/SRPRB/WFS1/YWHAZ/BAG3/YIF1A/SLC1A4/IMP3/EIF4EBP1/ASNS/HSPA9/CALR/POP4/EIF4A3
HALLMARK_FATTY_ACID_METABOLISM	HALLMARK_FATTY_ACID_METABOLISM	HALLMARK_FATTY_ACID_METABOLISM	150	0.332583557	1.499483802	0.003266552	0.005103987	0.001396881	2216	tags=27%, list=12%, signal=24%	ALDH3A1/EPHX1/FABP1/FASN/CYP1A1/ALDOA/ME1/UGDH/S100A10/NSDHL/IDI1/CCDC58/ACSL4/ACOT8/MIF/HSD17B7/ADSL/PRDX6/PCBD1/NTHL1/SMS/NCAPH2/MDH2/HSP90AA1/ACAT2/ERP29/DECR1/UROS/BLVRA/ECI1/CBR1/HMGCS1/SUCLG1/IDH3G/IDH1/LDHA/UROD/FH/HSD17B10/DHCR24/G0S2
HALLMARK_G2M_CHECKPOINT	HALLMARK_G2M_CHECKPOINT	HALLMARK_G2M_CHECKPOINT	193	0.30049166	1.400856227	0.008965802	0.013584548	0.003717876	3545	tags=26%, list=19%, signal=22%	HMGA1/SQLE/PTTG1/BIRC5/MYBL2/JPT1/UBE2C/DTYMK/CDC20/UBE2S/KPNA2/UCK2/AURKB/AURKA/CKS1B/DDX39A/CDK1/CDKN3/CKS2/TPX2/KIF2C/TACC3/SNRPD1/STMN1/PLK1/NEK2/HMGB3/TROAP/CDK4/KIF22/TRAIP/MYC/KIF4A/KMT5A/CCNB2/HSPA8/RACGAP1/CENPA/SUV39H1/EXO1/NCL/RAD21/LBR/CHMP1A/ORC6/MCM6/NDC80/TTK/PBK/CDC6/MAPK14
HALLMARK_MYOGENESIS	HALLMARK_MYOGENESIS	HALLMARK_MYOGENESIS	163	-0.338264907	-1.404860977	0.011857869	0.017438043	0.004772517	3202	tags=34%, list=17%, signal=28%	ENO3/PTGIS/DES/AKT2/PDE4DIP/VIPR1/TCAP/ADCY9/SOD3/IGFBP3/CACNA1H/FOXO4/SVIL/MYH9/SGCA/FXYD1/LARGE1/PLXNB2/MEF2C/CKMT2/DMPK/ACSL1/WWTR1/AGRN/GJA5/LSP1/SPARC/CFD/KLF5/ITGB4/COL4A2/RB1/BHLHE40/FHL1/GNAO1/APP/COL6A3/AGL/ITGB1/TAGLN/GSN/APLNR/LAMA2/MEF2A/MYH11/BDKRB2/IGFBP7/COL6A2/MYLK/NOTCH1/GADD45B/COL1A1/COL15A1/COL3A1/AEBP1
HALLMARK_HEDGEHOG_SIGNALING	HALLMARK_HEDGEHOG_SIGNALING	HALLMARK_HEDGEHOG_SIGNALING	31	-0.515988057	-1.578208771	0.013724414	0.019606306	0.005365936	6030	tags=58%, list=32%, signal=39%	CELSR1/VEGFA/LDB1/PTCH1/ACHE/RTN1/PLG/PML/NF1/TLE3/HEY2/MYH9/NRP2/RASA1/NRP1/ADGRG1/ETS2/DPYSL2
HALLMARK_APICAL_SURFACE	HALLMARK_APICAL_SURFACE	HALLMARK_APICAL_SURFACE	39	-0.475440556	-1.533260633	0.027132219	0.037683637	0.010313416	3426	tags=44%, list=18%, signal=36%	GATA3/ADAM10/RTN4RL1/AFAP1L2/AKAP7/GAS1/PLAUR/ATP8B1/PKHD1/B4GALT1/SRPX/CX3CL1/APP/CRYBG1/IL2RG/IL2RB/SULF2
HALLMARK_HEME_METABOLISM	HALLMARK_HEME_METABOLISM	HALLMARK_HEME_METABOLISM	169	-0.31723465	-1.325386321	0.036873156	0.04982859	0.013637298	3764	tags=33%, list=20%, signal=27%	TRIM10/CAST/FOXJ2/BACH1/SIDT2/PICALM/DCUN1D1/TAL1/FOXO3/RANBP10/NFE2L1/LMO2/KAT2B/LAMP2/FECH/GYPC/RNF19A/TNRC6B/EPB41/KEL/TRAK2/KDM7A/BNIP3L/TOP1/SYNJ1/RNF123/FBXO34/DCAF11/SEC14L1/TENT5C/ERMAP/DAAM1/SLC25A37/NR3C1/ARL2BP/RCL1/XPO7/CTSE/NNT/C3/CROCCP2/CAT/CLCN3/ACKR1/MPP1/TNS1/BTG2/ARHGEF12/ENDOD1/HBB/UCP2/AQP3/ALDH6A1/ALAD/CA2/LPIN2
HALLMARK_ESTROGEN_RESPONSE_LATE	HALLMARK_ESTROGEN_RESPONSE_LATE	HALLMARK_ESTROGEN_RESPONSE_LATE	186	-0.313108715	-1.329427735	0.053928657	0.070958759	0.019420292	4121	tags=35%, list=22%, signal=28%	ASS1/SLC24A3/PRSS23/PTPN6/GJB3/TFPI2/IDH2/TOB1/TPBG/NCOR2/NPY1R/TPSAB1/TMPRSS3/SNX10/EGR3/TFF3/PRKAR2B/TIAM1/FOXC1/SERPINA3/SORD/KLK11/HMGCS2/UNC13B/BCL2/CELSR2/IGFBP4/KLF4/LARGE1/PDCD4/RBBP8/FRK/RAB31/SERPINA5/MEST/JAK2/LTF/NRIP1/TFF1/CCND1/DNAJC12/IL6ST/SLC7A5/CXCL14/ZFP36/SCNN1A/RPS6KA2/LAMC2/JAK1/DUSP2/AFF1/CDH1/ABHD2/CAV1/AREG/ID2/FAM102A/HOMER2/MYOF/SGK1/CA2/CISH/FOS/CXCL12/KRT19/KCNK5
HALLMARK_BILE_ACID_METABOLISM	HALLMARK_BILE_ACID_METABOLISM	HALLMARK_BILE_ACID_METABOLISM	108	-0.338640008	-1.335476005	0.072981366	0.093565854	0.025607497	2672	tags=26%, list=14%, signal=22%	NUDT12/AR/SLC27A5/SLC23A2/CYP39A1/HSD17B6/ABCA9/ALDH8A1/ACSL1/ABCA2/PNPLA8/ABCA6/GNMT/CAT/EPHX2/ABCA1/NR3C2/LCK/NR1I2/SCP2/GC/SULT1B1/ABCG8/ABCA8/BBOX1/CYP7A1/CYP8B1/AKR1D1
HALLMARK_XENOBIOTIC_METABOLISM	HALLMARK_XENOBIOTIC_METABOLISM	HALLMARK_XENOBIOTIC_METABOLISM	193	-0.294192908	-1.255646388	0.075801749	0.094535829	0.025872964	2222	tags=23%, list=12%, signal=21%	IGFBP4/ATP2A2/NDRG2/LCAT/TGFB2/FAS/TDO2/ETFDH/VTN/HRG/IRF8/SPINT2/SLC35D1/GNMT/CAT/HSD11B1/GCH1/PINK1/G6PC/CYP2C18/ETS2/ESR1/CYP1A2/CSAD/F11/SLC46A3/CDA/IL1R1/MT2A/ID2/MTHFD1/PDLIM5/FBP1/FMO3/ADH1C/CA2/ENPEP/GABARAPL1/XDH/LPIN2/CYFIP2/PTGDS/TAT/PDK4/SLC22A1
HALLMARK_ANDROGEN_RESPONSE	HALLMARK_ANDROGEN_RESPONSE	HALLMARK_ANDROGEN_RESPONSE	95	-0.342054323	-1.326793895	0.07751938	0.094535829	0.025872964	4559	tags=45%, list=24%, signal=34%	AKAP12/TSC22D1/ARID5B/INPP4B/PGM3/PLPP1/SLC38A2/IQGAP2/ACTN1/ELK4/TNFAIP8/ITGAV/PIAS1/SELENOP/TMPRSS2/SORD/MAF/UBE2J1/LIFR/MAP7/AKT1/B4GALT1/ANKH/DNAJB9/SAT1/HERC3/CDC14B/B2M/SPCS3/CCND1/SEC24D/ZMIZ1/STEAP4/GUCY1A1/PTK2B/LMAN1/ABHD2/HOMER2/PDLIM5/SGK1/PMEPA1/ADAMTS1/KRT19
HALLMARK_PEROXISOME	HALLMARK_PEROXISOME	HALLMARK_PEROXISOME	97	0.291182998	1.241621497	0.082010582	0.097631645	0.02672024	2930	tags=27%, list=16%, signal=23%	FDPS/FADS1/IDI1/PABPC1/ACSL4/HRAS/PRDX5/ACOT8/NUDT19/PRDX1/TTR/FIS1/HSD3B7/ABCD1/SLC35B2/SOD1/GNPAT/IDH1/CDK7/PEX6/DHCR24/UGT2B17/FABP6/ITGB1BP1/RXRG/DIO1
HALLMARK_NOTCH_SIGNALING	HALLMARK_NOTCH_SIGNALING	HALLMARK_NOTCH_SIGNALING	31	-0.428060005	-1.309270721	0.125619835	0.146069575	0.039976936	2365	tags=45%, list=13%, signal=40%	FBXW11/FZD1/MAML2/TCF7L2/HEYL/ST3GAL6/LFNG/ARRB1/CCND1/JAG1/DLL1/NOTCH3/NOTCH1/NOTCH2
HALLMARK_PI3K_AKT_MTOR_SIGNALING	HALLMARK_PI3K_AKT_MTOR_SIGNALING	HALLMARK_PI3K_AKT_MTOR_SIGNALING	98	0.251026739	1.075401136	0.263852243	0.299832094	0.08205931	2572	tags=18%, list=14%, signal=16%	SFN/TRIB3/SQSTM1/DDIT3/CSNK2B/HRAS/CDK1/ACACA/PPP1CA/ARPC3/PFN1/CFL1/CDK4/AKT1S1/ECSIT/PRKAA2/CALR/THEM4
HALLMARK_PANCREAS_BETA_CELLS	HALLMARK_PANCREAS_BETA_CELLS	HALLMARK_PANCREAS_BETA_CELLS	25	-0.397117109	-1.16242691	0.276740238	0.307489153	0.084154926	3026	tags=32%, list=16%, signal=27%	LMO2/HNF1A/SYT13/AKT3/MAFB/GCK/FOXO1/SLC2A2
HALLMARK_P53_PATHWAY	HALLMARK_P53_PATHWAY	HALLMARK_P53_PATHWAY	187	-0.24847294	-1.054864778	0.329394387	0.358037377	0.097989177	2931	tags=27%, list=16%, signal=23%	FUCA1/DDB2/APAF1/SP1/ATF3/DGKA/INHBB/XPC/PTPRE/RCHY1/JUN/LDHB/TM7SF3/DEF6/BTG1/MXD1/KLF4/PLXNB2/FAS/CDKN2AIP/POM121/PLK2/KIF13B/SESN1/ZMAT3/SAT1/TAP1/CD82/ZFP36L1/ZBTB16/SLC35D1/ITGB4/CASP1/RGS16/GADD45A/RALGDS/ABAT/BTG2/TGFA/RB1/CCND2/APP/STOM/NOTCH1/F2R/GLS2/TXNIP/STEAP3/FOS/CYFIP2
HALLMARK_SPERMATOGENESIS	HALLMARK_SPERMATOGENESIS	HALLMARK_SPERMATOGENESIS	86	0.251785487	1.043605102	0.347107438	0.369263232	0.101061516	4600	tags=28%, list=25%, signal=21%	TALDO1/CLGN/AURKA/CDK1/CDKN3/KIF2C/TUBA3C/NEK2/RPL39L/CCNB2/PEBP1/SLC2A5/NCAPH/TTK/YBX2/PHKG2/RFC4/PSMG1/BUB1/COIL/TSN/ARL4A/CRISP2/TKTL1
HALLMARK_PROTEIN_SECRETION	HALLMARK_PROTEIN_SECRETION	HALLMARK_PROTEIN_SECRETION	95	-0.259577377	-1.006874217	0.421705426	0.431951922	0.118218421	3299	tags=44%, list=18%, signal=37%	DNM1L/STX16/RAB5A/BET1/KIF1B/MAPK1/TMX1/GBF1/ATP7A/STX12/SCRN1/SSPN/COPB2/NAPA/TMED10/SNAP23/PAM/ARCN1/ICA1/RAB14/ADAM10/ARFIP1/LAMP2/ARFGEF2/DOP1A/AP1G1/MON2/SEC22B/VPS4B/GOLGA4/TOM1L1/GALC/SEC31A/SEC24D/CLCN3/M6PR/CAV2/ABCA1/DST/USO1/LMAN1/EGFR
HALLMARK_KRAS_SIGNALING_DN	HALLMARK_KRAS_SIGNALING_DN	HALLMARK_KRAS_SIGNALING_DN	122	-0.254526505	-1.01811058	0.423312883	0.431951922	0.118218421	4751	tags=34%, list=25%, signal=26%	ENTPD7/CLSTN3/STAG3/EDN2/ZNF112/GP1BA/NRIP2/IFNG/CD40LG/MAST3/GDNF/ASB7/SLC25A23/CHST2/SPHK2/HNF1A/SELENOP/RSAD2/TFF2/CELSR2/CYP39A1/LFNG/TGFB2/TENT5C/EDN1/SKIL/CLDN16/CPEB3/MFSD6/ZBTB16/SPTBN2/KMT2D/BTG2/CAMK1D/PTGFR/PDCD1/C5/FGGY/NR4A2/SYNPO/SGK1/ABCB11
HALLMARK_WNT_BETA_CATENIN_SIGNALING	HALLMARK_WNT_BETA_CATENIN_SIGNALING	HALLMARK_WNT_BETA_CATENIN_SIGNALING	41	-0.225852477	-0.742123873	0.863934426	0.863934426	0.236445211	2266	tags=32%, list=12%, signal=28%	JAG2/FZD8/FZD1/MAML1/NCOR2/ADAM17/HEY2/NUMB/NOTCH4/JAG1/CCND2/DLL1/NOTCH1
