# Supplementary material for: Noninvasive evaluation of neutrophil extracellular traps signature predicts clinical outcomes and immunotherapy response in hepatocellular carcinoma
Source: Front Immunol. 2023 Jul 13;14:1134521. doi: 10.3389/fimmu.2023.1134521 (PMC10374215; doi:10.3389/fimmu.2023.1134521)
Supplement: Supplementary file 3 [file DataSheet_3.zip]

Archive with 6 entries (6 files):
- Raw Data_clinical data and Script/ICGC cohort_clinical data.csv
- Raw Data_clinical data and Script/NFH-1 cohort_clinical data.csv
- Raw Data_clinical data and Script/NFH-2 cohort_clincial data.csv
- Raw Data_clinical data and Script/TCGA cohort_clinical data.csv
- Raw Data_clinical data and Script/TCIA cohrt_clinical data.csv
- Raw Data_clinical data and Script/Working Script.R
