# Supplementary material for: Noninvasive evaluation of neutrophil extracellular traps signature predicts clinical outcomes and immunotherapy response in hepatocellular carcinoma
Source: Front Immunol. 2023 Jul 13;14:1134521. doi: 10.3389/fimmu.2023.1134521 (PMC10374215; doi:10.3389/fimmu.2023.1134521)
Supplement: Supplementary file 3 [file DataSheet_3.zip › Raw Data_clinical data and Script/ICGC cohort_clinical data.csv]

ID	BST1	IL6	MAPK3	SELP	SELPLG	TLR4	gender	event	age	TNM_stage	days	time	NET_score	NETS_group
DO227643	0.577933153	0.449379008	2.406640521	0.906207138	1.346422684	1.794928249	male	0	79	2	1260	42	0.834476108	low
DO227801	1.161912565	1.809057354	3.643891612	0.841872515	2.395592898	1.967822754	female	0	77	1	660	22	1.604556829	low
DO23508	0.791541116	0.376425937	4.25079078	0.162746017	2.198119528	2.146786983	female	0	79	2	390	13	2.995340439	high
DO23509	1.383080349	0	2.756760062	0.137869727	0.544204456	2.151681049	male	1	60	3	780	26	1.989973928	high
DO23510	1.387194723	1.06470814	3.788669201	0.387248012	2.419134667	1.896046484	female	0	80	2	870	29	2.073875409	high
DO23511	0.476194264	0	4.548443069	0.275537152	0.871007551	0.453964458	female	1	83	3	180	6	5.350941621	high
DO23512	1.136691987	0.08835751	2.952477686	0.852465047	1.279759935	1.4463111	male	0	60	1	1260	42	1.812780629	low
DO23513	2.061279047	0.237842459	4.069892084	0.108551874	1.342782601	0.974443009	male	0	76	3	1200	40	3.849738834	high
DO23514	1.744057476	0.731401592	3.342629846	0.473400798	3.2879621	2.567307411	male	0	64	2	1290	43	0.350478231	low
DO23515	2.027575631	1.350740813	3.996399104	1.529776482	3.252495937	1.562290893	male	0	71	2	1230	41	1.252615892	low
DO23516	0.659029408	0	4.133590985	0.091087309	0.718719498	0.438530561	male	1	69	3	20	0.666666667	4.945419296	high
DO23517	1.466385214	1.540493458	2.321039964	0.576800407	0.801410704	1.183133901	male	0	62	2	1200	40	1.418232681	low
DO23518	0.821759005	0.899757707	3.533970192	0.508876571	1.91942612	1.25414092	male	0	67	2	1320	44	2.476503349	high
DO23519	1.680775203	0.162252529	3.983572949	0.790074597	2.728431353	1.760405572	male	0	65	3	630	21	2.000287566	high
DO23521	0.86761815	0	4.82010742	0	1.593766517	1.350951006	male	0	63	3	1110	37	4.784047882	high
DO23523	3.283630836	1.493404259	4.487803059	2.013879314	4.859496175	3.666860744	male	0	52	3	1080	36	-0.87010797	low
DO23524	0.999922262	0.300437993	3.533694725	0.971475348	2.384512184	2.977451891	female	0	71	2	1050	35	0.918978158	low
DO23525	1.409748577	0.369438546	4.28578542	0.200943162	3.135495848	1.941677177	male	0	71	4	1050	35	2.372656333	high
DO23526	0.684894707	0.359594955	4.949833866	0.284267728	1.920733227	1.304331944	male	0	66	3	1050	35	4.624373059	high
DO23527	1.048868094	0.868854783	2.957033533	1.600433914	2.492055278	2.560019719	male	0	72	1	1050	35	-0.101574353	low
DO23528	0.580635645	0.136420539	3.803283443	0.481945057	0.970253185	1.331884013	female	0	45	2	1020	34	3.587222092	high
DO23529	2.761110321	0.055086576	3.163894039	0.407424309	0.99096543	1.47704796	male	0	72	4	930	31	2.267293149	high
DO23530	3.171706713	8.570356282	4.919606966	4.059073061	4.280093253	3.257240725	male	1	53	4	180	6	-1.038849815	low
DO23531	1.73753122	2.414024583	2.936144783	1.528067835	2.903650253	2.762834004	female	0	78	3	900	30	-0.701949162	low
DO23532	0.718386542	0	3.237544666	0.967391825	1.025806683	2.416879005	female	0	71	1	960	32	1.855437002	low
DO23533	0.362852144	0	3.393171181	0.113516008	0.451924944	1.264928734	male	0	61	2	900	30	3.647857359	high
DO23534	1.171357531	0	2.825187431	0.262274966	0.474364649	1.48320971	male	0	60	2	840	28	2.490921165	high
DO23535	2.307457499	0.756523323	4.21333566	1.288179887	3.567486277	3.212909824	male	0	67	1	960	32	0.500018867	low
DO23536	0.73454301	0.30022311	3.04639925	0.318621516	2.206190039	2.672132727	male	0	56	2	930	31	0.911793393	low
DO23537	1.62879921	0.447280419	4.644679805	1.23485	1.914430394	1.954849566	male	1	79	2	900	30	3.170437898	high
DO23538	0.923994239	0.502042309	2.527193383	0.994891947	1.234827518	2.120636012	male	0	67	2	450	15	0.792674081	low
DO23539	3.523022004	0.228768936	3.351431862	0.108947308	1.120523124	0.776749538	male	0	77	1	1110	37	2.862981461	high
DO23540	0.521814445	0.253915495	3.697947142	0.536462921	1.313389857	1.805032267	male	0	73	1	750	25	2.896107401	high
DO23541	1.263862689	2.866346808	3.228545643	0.929837446	2.41760775	1.95201241	male	0	65	2	930	31	0.888100859	low
DO23542	0.963267081	0.625749364	3.87193052	0.226728627	2.727530782	2.326164383	male	0	66	3	960	32	1.901756629	low
DO23543	1.667201501	0.582643397	3.174567901	0.465919903	2.652533508	2.096677652	male	0	63	2	1020	34	0.860497011	low
DO23544	0.567382956	0.340347338	2.026995006	0.249939727	1.284576744	1.407882103	male	0	67	2	960	32	0.909755104	low
DO23545	0.877784131	1.507044795	4.020807156	0.572426187	1.348823258	0.831974312	male	1	67	2	570	19	3.741551468	high
DO23546	1.546850471	0.571601094	3.085489208	1.637262234	2.236707093	2.56086946	male	0	63	2	1050	35	0.178137877	low
DO23547	2.520169563	2.20363144	3.68594806	2.550269575	3.802354171	3.468662388	male	0	74	1	1020	34	-1.331079969	low
DO23548	0.627418416	0.564675172	3.258495354	0.705810621	2.364729175	1.252257152	female	0	78	1	840	28	1.717029015	low
DO23549	0.970544433	0.369737797	3.290254558	0.147010384	3.750939826	2.228090495	male	0	74	3	990	33	0.456119993	low
DO23550	0.823146021	0.260472859	2.88842005	0.772854407	2.439598361	2.412020508	male	0	69	1	990	33	0.422634512	low
DO23551	1.747175932	2.747317487	3.004546261	1.861620189	2.193494868	3.254800338	male	1	73	3	150	5	-0.572918158	low
DO23552	2.493744928	0.27045419	3.371925995	1.661302299	1.147722042	1.249613625	female	0	80	1	810	27	1.963607489	low
DO45091	0.571976385	0.287813431	2.26811457	0.099344255	1.882648954	1.241051164	male	1	56	2	1320	44	1.000785663	low
DO45092	1.031260797	0.321881353	3.810202317	0.173383149	1.897570273	2.26813092	male	1	62	4	1200	40	2.473262048	high
DO45093	0.589105113	0.062428105	3.032174887	0.104183949	1.883775447	0.659032601	male	1	71	2	720	24	2.425341713	high
DO45094	0.889561473	0.510993174	3.17658788	0.389432522	2.211989789	1.804189741	male	0	76	3	1650	55	1.516893828	low
DO45095	1.903490178	1.937431827	4.195222872	2.495061815	3.642145632	1.722559547	male	0	66	2	1620	54	0.652606934	low
DO45096	0.650177483	0.180823101	3.152177936	0.587937045	1.335180366	1.794733234	male	1	69	2	1290	43	2.068319067	high
DO45097	0.659209818	0	3.74698404	0	0.773820401	0.845319675	male	0	69	3	1620	54	4.171138683	high
DO45099	0.868085592	0.334342192	3.151304144	0.614743223	1.645924038	1.293848237	male	0	46	3	1590	53	2.074650083	high
DO45101	0.503532106	0.880717632	2.558119102	0.727968219	0.911695201	1.900417637	male	0	63	2	1680	56	1.380074637	low
DO45103	3.253518241	4.50941694	4.342422407	2.029449941	2.509935863	2.085747345	male	0	47	3	450	15	1.339734221	low
DO45105	0.364643191	0.127804976	2.096496444	0.331371708	0.70422822	0.948007667	male	0	61	1	1680	56	1.689471803	low
DO45107	0.836178421	0	2.274387367	0.57590491	0.62638867	1.334680599	female	0	63	2	1710	57	1.578555495	low
DO45109	1.7847117	1.670535897	3.866640122	1.26030906	2.753075413	1.711524666	male	0	63	2	1590	53	1.501239044	low
DO45111	0.750254492	0.712782014	2.830667395	0.558745261	1.18244106	1.708531009	male	0	74	2	1590	53	1.740082524	low
DO45113	2.788278741	0.371980531	2.862011571	0.060770024	1.97010598	2.453389868	male	0	58	3	1560	52	0.73707745	low
DO45115	0.966595258	0.150014994	3.677487158	0.321771653	3.183932368	2.361009021	male	0	81	2	840	28	1.256357226	low
DO45117	0.670872433	0	3.084681775	0.249858835	2.259266824	1.644487419	female	1	73	2	1110	37	1.580661193	low
DO45119	1.131716231	0.085968688	4.017588451	0.166578594	1.830196259	2.232252679	male	1	74	3	510	17	2.836267394	high
DO45121	0.659287018	0.179156415	3.474944973	0.51185051	2.663995846	1.249238147	male	0	61	3	1530	51	1.928675948	low
DO45123	0.851361461	0.224631496	2.392765237	0.280084448	1.433672299	1.264132728	female	1	78	2	570	19	1.349017908	low
DO45125	1.295754009	0.266702664	3.141823026	1.368565445	1.022953049	1.435098365	male	0	58	3	1680	56	1.968022732	low
DO45127	1.465950611	1.736162797	4.360357659	0.234842364	2.72305102	2.011479896	male	1	73	3	420	14	2.630946431	high
DO45129	0.876295317	0.444973805	2.897354891	0.185185628	0.803616	1.9915596	male	0	61	3	1470	49	2.13029741	high
DO45131	0.738737007	0.022385422	4.277282335	0.099495132	2.98903145	2.769537174	male	1	53	4	360	12	2.171658294	high
DO45133	0.732277419	0.078149126	2.828073133	0.209082038	0.885515123	1.468364841	male	1	64	3	660	22	2.305240365	high
DO45135	2.707925518	2.354952065	4.165283326	2.184963688	3.40009771	3.283318923	male	0	77	1	1410	47	-0.107191127	low
DO45137	2.865350053	0.412512359	3.81050865	0.658057538	1.789674066	2.114502907	male	0	38	1	1320	44	2.08208043	high
DO45139	1.031645486	0.555669583	3.297722197	0.442991963	2.048461888	2.429633774	male	0	63	3	1320	44	1.3930347	low
DO45141	2.219434184	2.898466153	4.218622164	0.821677775	4.492052209	3.191446173	male	0	73	2	1320	44	-0.002022461	low
DO45143	1.282126905	1.05486401	3.187976236	0.675224241	2.101629426	1.477242604	male	0	69	3	1290	43	1.557185125	low
DO45145	1.12199709	0.648102754	3.744476447	0.154277052	2.976787078	1.323335874	male	1	78	3	60	2	2.128822625	high
DO45147	1.406450589	0.656764614	4.263065099	0.722317905	2.353030408	1.640997028	male	1	57	2	720	24	2.786352745	high
DO45149	2.086696222	0.326931838	2.948377758	0.388686854	1.163817725	2.359409233	female	0	70	2	1260	42	1.436942061	low
DO45153	1.79607761	0.810908028	3.946171246	1.567753176	2.918510573	2.864889821	female	0	77	2	1380	46	0.720100877	low
DO45155	1.17019726	0.997697585	4.530331588	0.204933547	3.391870357	3.40853838	male	0	69	2	2160	72	1.697302762	low
DO45157	2.067952585	0.733775812	4.043758692	2.088881097	3.217669389	2.799883024	male	0	62	2	1980	66	0.372002482	low
DO45159	1.065492246	0.475220324	3.533416042	1.140367094	3.283976191	2.363635103	male	0	65	3	1470	49	0.520843813	low
DO45161	1.423747771	0.21634453	3.78055305	0.423658287	2.548728918	2.012188344	male	1	74	2	540	18	1.924967644	low
DO45163	0.728459617	0.070450088	3.19473447	0.756629246	0.681355269	0.943190247	male	0	76	2	960	32	2.990173268	high
DO45165	3.089688276	2.253076873	4.32058932	1.618031845	2.45931738	2.443327689	male	0	75	2	690	23	1.503724941	low
DO45167	0.631609183	0.725530261	1.855083436	0.380827738	0.640261618	1.254985989	male	1	67	2	1440	48	1.114097804	low
DO45169	0.303944385	0.059990183	3.176001918	0.225248294	0.94278011	0.563953545	male	0	74	3	1350	45	3.340067434	high
DO45171	1.315718982	0.084483887	3.62672745	0.150915119	1.37075926	1.083609258	male	0	56	3	600	20	3.247013866	high
DO45173	0.607449924	0.062774134	3.529567483	0.126066058	1.597669211	1.278003497	male	0	63	3	1170	39	2.965769851	high
DO45175	0.833872659	0.150438489	3.028462522	0.170878306	0.714929956	1.110029061	male	0	74	2	1140	38	2.916227455	high
DO45177	2.025172364	0.67947219	3.576859589	1.779146028	2.449698183	3.177334039	female	0	81	3	1260	42	0.211592635	low
DO45179	0.812026889	0.949748921	4.007717076	0.349159424	1.285010019	1.327035387	female	0	78	2	600	20	3.641461883	high
DO45181	1.851938147	1.348932105	3.259450157	1.90833357	3.210465601	2.319320014	female	0	84	2	1200	40	-0.364828265	low
DO45183	0.849862057	0.437169955	3.192832947	0.57382252	1.943850101	1.066787627	female	1	72	2	570	19	2.069723092	high
DO45185	0.705120966	0.274115527	4.496350515	0.142352814	1.72864552	1.111807601	male	0	89	2	600	20	4.303435966	high
DO45187	0.900367883	0.210402917	4.024787035	0.458619418	1.637106759	1.219497813	female	0	32	1	1260	42	3.44548948	high
DO45189	0.812147838	0.375527228	3.661710724	0.505351893	1.384292615	1.386081597	female	0	85	2	1200	40	2.996353229	high
DO45191	0.830788558	0.123285264	2.515799634	0.97225884	1.173442646	1.668466899	female	0	61	2	1200	40	1.127721539	low
DO45193	0.456519671	0.040060838	3.90298792	0.223870626	1.589761643	1.119943283	female	1	68	4	120	4	3.567365045	high
DO45195	0.956484853	0.774155541	1.54414845	0.580451078	1.171338128	1.569946044	male	0	62	1	390	13	-0.046453531	low
DO45197	1.420234338	1.28844944	3.110998643	0.589975283	1.985443885	2.423089005	male	0	51	2	1170	39	0.996656705	low
DO45199	0.637815869	1.36319867	3.266986342	0.123580437	2.16160145	1.705931511	female	0	86	2	1350	45	1.869673102	low
DO45201	2.321308073	1.988726346	3.721280211	1.629778261	2.285445551	3.299353622	male	0	49	1	900	30	0.420559905	low
DO45203	1.244424199	0.413818252	2.904377861	1.08966551	2.501724322	2.306743727	female	0	71	2	1170	39	0.219717814	low
DO45205	1.052294773	0.270210174	4.896221485	0.39521698	2.177794295	1.825198717	female	1	67	2	90	3	3.952968799	high
DO45207	1.635069467	0.487005542	3.535691522	0.696386782	2.086509013	2.887000507	male	0	68	1	1050	35	1.214575494	low
DO45209	0.616009548	0.180784092	6.624272376	0.161120361	1.834237605	1.694275375	male	0	70	4	1350	45	6.923253749	high
DO45211	2.188295432	1.113910594	4.631874713	0.713069915	2.56103226	0.989666858	male	0	76	3	240	8	3.386468659	high
DO45213	1.359344624	0.913357737	3.268657834	0.891994599	1.538113329	2.054665157	male	0	58	1	1200	40	1.625414353	low
DO45215	1.311405249	0.360577681	2.826011963	1.393308343	1.355030803	2.040815444	male	0	65	2	1170	39	0.914554963	low
DO45217	0.964515338	0.444937649	4.426715276	0.160121535	1.570219965	1.265957039	female	1	69	3	270	9	4.16811754	high
DO45219	0.811130764	0.40013666	2.981684362	0.415451392	1.302104212	1.242653979	male	0	78	2	1080	36	2.217787535	high
DO45221	1.996727085	0.182672927	3.71184257	0.210541464	2.141778567	2.169236688	female	1	75	4	390	13	2.04616212	high
DO45223	1.958122846	0.822349289	4.192711371	0.715715158	3.046871148	2.94193912	male	0	67	4	1020	34	1.348216572	low
DO45225	1.598181392	1.649351652	3.901728111	1.250700188	3.049196574	3.009266559	male	0	69	1	1050	35	0.631428044	low
DO45227	0.670047327	0.150754388	2.643957687	0.242429331	0.807495297	1.649547389	female	0	57	2	1020	34	1.984626468	low
DO45229	1.740142903	0.957957064	3.903549129	1.330645037	2.532240053	2.091303954	male	0	74	1	990	33	1.503363143	low
DO45231	1.865059996	2.216169836	3.585976669	1.454415264	2.760123895	2.697679521	male	0	84	2	930	31	0.388158099	low
DO45233	1.995345483	5.121719154	3.701553382	2.016094689	2.583848092	2.520333567	male	0	83	3	900	30	0.307696983	low
DO45235	1.151582843	0.342027963	3.673502012	1.199074957	2.352630272	2.408547804	female	0	68	1	900	30	1.32162295	low
DO45237	0.654376114	0	3.003314747	0.098697347	1.674115071	1.86662447	male	0	58	2	900	30	1.836500111	low
DO45239	0.409697879	0.058596745	3.654636438	0.219590816	2.011928454	1.706663129	male	0	42	2	870	29	2.585626237	high
DO45241	1.709686744	0.615796395	3.034835257	1.507809605	2.053808828	1.19853769	male	0	49	1	1080	36	1.056748289	low
DO45243	1.494388183	0.68687254	3.582838561	0.790371209	1.788565928	1.51025459	female	0	74	3	930	31	2.247855772	high
DO45245	3.929653006	1.086634953	5.114758148	0	0.890433014	0.776743798	female	1	75	2	240	8	5.471993684	high
DO45247	0.921784868	0.404847267	2.548665527	0.827077889	1.523508176	1.653627479	female	0	31	2	210	7	0.977723707	low
DO45249	2.033463069	2.94348485	4.907979553	3.549350916	3.325312295	1.929973482	male	0	57	1	630	21	1.148401843	low
DO45251	2.037407859	1.859436598	4.519439142	3.036030696	2.758565047	1.685356734	female	0	57	2	900	30	1.467006131	low
DO45253	0.80694814	0.255603071	3.262754964	0.780565865	1.208230008	3.110829796	male	0	50	2	870	29	1.430825983	low
DO45255	0.760171751	0.116867884	3.78071669	0.351669529	1.765873467	1.163874446	male	0	81	3	720	24	3.122678679	high
DO45257	2.715103751	0.166499263	3.872782256	0.860492725	2.510614587	1.928405245	male	0	46	3	810	27	1.69582489	low
DO45259	0.519113732	0.515226627	5.578815768	0.169933341	1.70269084	1.255269578	male	0	65	3	330	11	5.77859599	high
DO45261	1.066076659	3.505261586	3.755121622	0.832284471	3.468146253	2.185204546	male	0	74	3	990	33	0.799204432	low
DO45263	1.166079419	2.262105933	4.66790416	0.927747371	1.953156952	2.008831668	male	1	67	3	270	9	3.279906572	high
DO45265	0.593354925	0.182918234	3.57698063	0.617478572	2.67603205	1.671626768	male	0	73	3	1020	34	1.778310254	low
DO45267	2.874042893	0.319701503	4.161740854	0.344252016	1.632645291	1.693187556	male	1	73	3	570	19	3.100662715	high
DO45269	0.600899479	0.385733882	4.18024857	0.08837461	1.742503692	0.968922155	male	0	59	3	750	25	3.965922842	high
DO45273	1.753211953	0.646351374	4.113402252	1.396639933	2.37213747	2.021340688	male	0	62	2	480	16	1.936426516	low
DO45275	1.736410578	0.41980738	4.664025052	0.161961607	3.282896387	3.080712206	male	1	65	3	10	0.333333333	2.114177869	high
DO45277	2.287828525	3.282301126	5.128721385	2.878152693	4.372960012	3.363547511	male	0	64	3	600	20	0.178072391	low
DO45279	3.331768793	0.915169451	5.037566758	1.013041567	2.337401975	1.900042222	male	0	67	3	1290	43	3.267278051	high
DO45281	1.239729115	0.751189932	2.737917817	1.692422193	1.472503584	1.626038152	male	0	83	4	750	25	0.779086207	low
DO45283	1.716548493	1.044164113	4.786365467	1.654673814	2.635724516	2.175569114	male	0	60	3	510	17	2.465104607	high
DO45285	2.045084895	3.193639259	4.968372495	0.297876788	3.753713786	1.568717365	male	0	59	3	480	16	2.804180901	high
DO45287	2.431781153	1.583472554	5.147663719	1.679351238	4.738840411	3.200070903	male	0	74	1	390	13	0.728355025	low
DO45289	1.399411153	1.856273962	4.947513976	0.538363767	1.739381223	0.704347518	female	0	78	3	360	12	4.763837735	high
DO45297	2.673845642	0.888839603	5.690898139	0.448228885	2.455567511	1.472486193	female	1	61	4	1260	42	4.757322757	high
DO45299	0.786592557	2.475289021	5.575721571	0.378809115	1.945149864	0.896075198	female	0	70	1	1440	48	5.547399545	high
DO45301	2.08716475	0.644617308	4.976969946	1.164566576	2.478433698	1.580153884	male	1	56	2	1440	48	3.404715906	high
DO45303	1.250317287	0.908160641	4.289382512	0.236365526	3.962829119	1.970217032	female	0	62	3	990	33	1.748831004	low
DO45305	1.04406737	0.90429388	4.71769302	0.515672419	2.140192716	0.901649486	male	0	66	4	300	10	4.160680466	high
DO45307	2.838671808	3.512159767	4.829807069	1.548531242	4.819239174	2.464789836	female	1	54	4	240	8	0.536919948	low
DO48672	1.745584745	0.224395225	3.96234817	0.23982203	2.212048108	2.485678701	male	0	81	2	450	15	2.193544683	high
DO48674	0.905099867	0.166673487	2.340145818	1.124856718	1.596026761	1.095136909	male	0	80	2	1260	42	0.812216023	low
DO48677	1.3597494	0.231707896	3.429272359	0.285937731	0.614800902	0.830550151	male	0	58	3	1140	38	3.566575266	high
DO48679	1.424156726	0.517605846	3.928769554	0.753073202	2.852008114	2.171753136	male	0	72	2	1200	40	1.639881961	low
DO48681	2.71182898	0.113205419	3.979838671	0.252120214	1.051588159	1.111351345	male	0	57	2	900	30	3.677076936	high
DO48682	0.286545159	0.10276006	3.42986883	0.068767653	0.655669738	0.411413181	female	1	72	3	120	4	4.074417658	high
DO48693	0.977709556	1.017187405	3.166710043	0.739488571	2.93404051	1.634417373	male	0	71	2	900	30	0.861156301	low
DO48695	0.563900946	0	3.448914514	0.121652629	1.043342346	1.358374078	male	0	77	2	720	24	3.213860722	high
DO48697	2.800759597	0.999934284	5.214201381	1.000464419	3.411468379	1.622215124	female	1	64	2	810	27	2.999450327	high
DO48700	1.671962512	1.311248095	4.348738245	1.040326093	3.704741814	2.817444068	female	0	78	2	810	27	1.023251606	low
DO48701	1.77560053	1.046537916	4.766517317	0.716090352	2.071329766	1.606387512	male	0	78	2	780	26	3.642999313	high
DO48704	1.436022275	1.854563201	4.136848092	0.997517177	1.918914843	1.687196305	female	0	68	3	750	25	2.677409038	high
DO48706	0.662895634	0.074594727	4.49172631	1.549118708	1.067128186	0.772494622	male	0	72	2	870	29	4.253157112	high
DO48712	2.671598245	0.841604269	4.133570785	1.016274006	2.387286113	1.925542863	male	0	50	2	810	27	2.044892774	high
DO48715	3.363288003	0.558338689	3.715308551	0.427347847	2.441721093	1.134232344	female	1	58	2	690	23	2.073930563	high
DO48716	1.077392874	0.132018505	3.873597421	0.513262818	2.656672822	2.293691962	male	0	71	2	720	24	1.833367571	low
DO48717	1.208360803	0	4.273284857	0.886369738	1.800588243	1.478350998	male	1	54	4	180	6	3.272287037	high
DO48719	0.634810505	0.081484886	3.770919397	0.241295474	1.639484816	1.68965531	male	0	80	2	690	23	2.976898671	high
DO48720	3.179021116	2.072743431	4.063078441	2.083148739	3.495693173	3.62450709	female	0	62	2	570	19	-0.525315086	low
DO48721	0.769706746	0.151072616	3.027149699	0.436023818	0.267760538	1.878286998	female	0	58	1	900	30	2.665806424	high
DO48723	1.085308362	0	4.26873334	0.225055494	1.598363735	1.06984219	male	0	73	1	600	20	4.007442169	high
DO48725	0.952420198	1.279923864	3.5535893	0.974146286	2.760585922	1.98250602	male	0	66	1	780	26	1.202325912	low
DO48727	0.296220975	0.035535494	3.484335197	0.108101079	0.906948133	1.241711807	female	1	81	2	390	13	3.47743705	high
DO48728	1.343532546	0.646636747	3.920410844	1.321251079	3.890537241	2.578867228	female	0	74	2	150	5	0.364637192	low
DO48730	0.694924233	0.513585842	3.346420612	0.276952963	3.170836771	2.310639346	female	0	73	2	630	21	0.872609979	low
DO48732	0.956867687	0.176709394	4.021726869	0.252068484	3.022332827	2.683900017	male	0	73	3	630	21	1.711109387	low
DO48733	2.463900797	2.615375275	3.955119969	0.633855744	2.535252755	2.513086674	male	0	72	2	600	20	1.48337037	low
DO48736	1.485921414	0.51325038	3.788575729	0.988224454	3.051331125	1.511947438	female	0	76	1	600	20	1.545660557	low
DO48737	1.229494181	0.542449087	4.544109593	0.86652661	2.18950653	1.064232645	male	0	52	1	720	24	3.593581782	high
DO48741	0.907492852	0.267655355	3.328241064	0.359015031	1.189430917	1.902612042	male	0	64	3	240	8	2.431901424	high
DO48742	0.854896915	0.557588093	2.904744606	0.841884952	2.047626941	1.762738594	male	0	76	2	600	20	1.041048163	low
DO48743	1.588416379	3.549383173	3.740318434	1.283721889	2.500203266	2.088026665	female	0	69	2	570	19	1.203155121	low
DO48746	0.90887788	0.090334717	3.492248765	0.217594275	0.835336914	0.891640082	male	0	76	3	570	19	3.580530818	high
DO48747	2.592447183	4.293483253	5.57504376	1.348469971	4.991393266	2.370211017	male	0	62	3	540	18	1.626820818	low
DO48751	0.485973353	0.166723044	4.006637223	0.37285481	0.29029733	0.245810708	male	1	68	2	480	16	5.055042391	high
DO48757	0.273333099	0.122052466	4.699365387	0.105670515	1.128063964	1.121910007	female	0	68	3	480	16	5.112708629	high
DO48759	1.123722583	0.468113386	4.17086173	0.836591071	2.078848609	1.993621953	male	0	73	3	720	24	2.646424973	high
DO48760	0.816303146	0.393136433	2.879930323	0.916500735	2.156109424	2.19354017	female	0	70	2	690	23	0.657823342	low
DO48761	0.820796156	0.331052862	3.230738408	0.194042781	2.286609511	2.884860929	male	0	55	2	870	29	1.042535799	low
DO50774	1.452575657	0.391725517	3.116011898	1.07159502	2.468153502	2.888330812	female	0	68	2	720	24	0.186603865	low
DO50776	1.745774844	1.956056654	4.036019111	1.170001355	2.421873374	1.519812664	male	0	75	1	690	23	2.125570169	high
DO50778	2.28109282	4.645402487	4.352790305	1.155094865	4.054039935	3.191589598	male	0	60	4	630	21	0.222117	low
DO50783	3.101108519	0	4.167918054	0.087499769	1.208038496	0.863727488	male	0	62	3	480	16	4.002049977	high
DO50785	1.334380039	0	4.686510218	0	1.634217133	0.64922153	male	1	37	4	90	3	4.891835482	high
DO50787	0.974687736	0.634957067	3.484159325	0.646491422	3.628689799	2.547698527	male	0	63	3	480	16	0.361104627	low
DO50789	0.828089257	0.073826286	2.659817105	0.262858322	1.048670328	2.227064189	female	0	73	2	570	19	1.471167319	low
DO50791	0.616356443	0.810347837	3.964477881	0.47607229	1.854848689	2.049358974	female	1	79	1	480	16	2.732643064	high
DO50793	2.839009637	0.252384203	4.268492483	0.506184282	1.12418933	1.254551297	male	0	76	4	540	18	3.792525038	high
DO50798	0.530414066	1.312986275	3.479094874	0.413036291	1.294891972	0.756268197	male	1	77	3	30	1	3.205029863	high
DO50799	0.587071476	0.165579634	4.845001334	1.050096588	2.731964925	1.296911786	female	0	66	2	540	18	3.530669937	high
DO50800	1.940550353	3.638692577	4.603868743	1.874669957	3.994887713	2.878245128	male	0	74	2	510	17	0.538969828	low
DO50802	0.429076001	0.175769272	3.168517498	0.125985128	1.34125111	1.064931163	male	0	49	2	930	31	2.781906479	high
DO50803	1.280321104	1.001889126	3.616625739	1.699464148	3.754247836	2.948227326	female	0	62	1	540	18	-0.386222508	low
DO50804	0.623347862	0.173490457	3.206178835	0.279010396	1.342948763	1.208800124	male	0	81	2	720	24	2.64055267	high
DO50805	1.938493755	1.641383844	4.266611338	1.141651591	3.430630209	1.796155749	male	0	72	2	690	23	1.574293508	low
DO50806	1.014373384	0.027569217	3.938793437	0.29635295	2.794441844	1.48275441	male	0	70	4	540	18	2.42143101	high
DO50807	0.519439634	0.663166884	3.188836989	0.424380197	1.935898662	2.5351602	male	0	67	1	540	18	1.346054867	low
DO50808	0.828077811	0.873092652	3.604183803	0.840945891	2.081679055	1.697282143	male	0	68	2	570	19	2.034343193	high
DO50809	1.679804265	0.379850679	4.259111517	0.720920319	2.397019038	2.328837836	male	1	56	3	720	24	2.32563832	high
DO50811	1.248716906	0.151154357	3.724504157	0.259292474	0.539997994	0.424525925	male	0	62	1	450	15	4.308418386	high
DO50813	0.990369645	0.589594861	3.2065279	0.945948364	1.209386448	1.348091606	male	0	56	2	420	14	2.227906993	high
DO50814	1.163463747	0.10836948	3.757474628	0.935962381	1.782562352	0.637582927	male	0	83	3	420	14	3.011537488	high
DO50815	2.791735931	0.753769271	3.228385729	0.393546917	1.856953091	1.882362887	male	0	62	3	150	5	1.471579239	low
DO50816	0.843956519	0.101691748	2.735265655	0.534082169	0.942631379	0.918528022	male	0	63	2	390	13	2.260411597	high
DO50817	0.840373857	0.17385372	3.036466598	0.231262136	0.828110399	0.833063752	male	0	75	2	390	13	2.972119631	high
DO50818	1.024104368	0.288940237	3.315736842	0.425161039	2.954166882	2.259096626	male	0	65	2	510	17	0.894955714	low
DO50819	1.197997901	2.393120325	3.787172389	0.60265585	4.492504974	2.554264805	female	0	72	2	510	17	0.059932067	low
DO50820	0.833085101	0.626432918	3.500140284	0.109422497	1.485889774	1.640287182	female	0	77	3	510	17	2.736488302	high
DO50822	0.896024944	0.063384382	3.548707869	0.33180149	2.285481305	1.75840849	male	0	66	2	510	17	2.072148937	high
DO50825	0.455341371	0.027587532	3.273463566	0.169490713	1.207280655	1.616326125	male	0	70	2	390	13	2.691285728	high
DO50829	1.790621567	1.294721073	4.43677862	0.789476392	3.925362834	2.656540376	male	0	78	3	570	19	1.194405256	low
DO50832	0.952727991	0.085028293	3.175689145	0	0.65408056	1.816166432	male	0	73	3	90	3	2.835885898	high
DO50839	2.047954062	0	3.810930668	1.949422596	1.491881343	0.570333907	female	0	47	3	330	11	2.669470306	high
DO50840	0.664522425	0.061492004	3.77619897	0.371812473	1.495189968	2.460191837	male	0	49	2	330	11	2.573747988	high
DO50844	0.727096277	0.053015289	5.094823065	2.428214363	0.476419636	1.088948671	male	0	75	4	300	10	4.884359101	high
DO50845	0.916820447	1.349027431	2.911577614	0.685805479	1.879690643	1.570021618	male	0	72	3	210	7	1.308434807	low
DO50850	2.670339847	0.858375751	3.384638267	0.618293661	2.804263434	1.495925172	male	0	74	3	720	24	1.136474042	low
DO50855	1.105253921	0.356219993	4.585332558	1.269122594	2.905945681	1.172262147	male	0	47	2	570	19	2.900603966	high
DO50857	0.357493357	0.176211661	2.792321536	0.146815533	1.592901812	1.290889275	male	0	72	2	210	7	1.939630924	low
DO50859	1.875295549	0.088803828	3.085958632	0.11790715	0.46260209	0.947547012	male	0	77	2	180	6	3.131276838	high
