# Supplementary material for: Noninvasive evaluation of neutrophil extracellular traps signature predicts clinical outcomes and immunotherapy response in hepatocellular carcinoma
Source: Front Immunol. 2023 Jul 13;14:1134521. doi: 10.3389/fimmu.2023.1134521 (PMC10374215; doi:10.3389/fimmu.2023.1134521)
Supplement: Supplementary file 3 [file DataSheet_3.zip › Raw Data_clinical data and Script/NFH-1 cohort_clinical data.csv]

DFS	DFS.time	sex	age	Tumor sizecm_max	AFP	BCLC	Child_pugh	ALBI_grade	AFP1	BCLC1	RNETS	RNETS_group	ECOG PS	Hepatitis	Cirrhosis	Tumor number	Embolus
0	721	0	65	2.6	16377.1	A	A	1	1	0	-2.144207774	low	0	0	1	0	0
0	713	1	40	3.5	0.3	A	A	1	0	0	-0.923367517	low	0	0	0	0	0
0	658	1	56	3.6	2.3	A	A	1	0	0	-0.833891815	low	0	0	0	0	0
0	202	1	60	1.5	2.8	0	A	1	0	0	-0.724190332	low	0	1	1	0	0
0	1176	1	51	1.9	1.9	0	A	2	0	0	-0.693523242	low	0	0	1	0	0
0	94	1	66	7.7	171.7	B	A	1	0	1	-0.693523242	low	0	0	1	1	0
0	141	1	67	3.5	7.1	A	A	1	0	0	-0.46459524	low	0	0	1	0	0
0	712	1	44	1.6	394.5	A	A	2	0	0	-0.458685207	low	0	1	1	0	0
0	48	0	67	5	10.1	A	A	1	0	0	-0.418504984	low	0	0	1	0	0
0	252	1	68	6.6	1210	A	A	2	1	0	-0.412560852	low	0	0	1	0	0
0	2166	1	55	1.3	357.3	0	A	2	0	0	-0.411087559	low	0	0	1	0	0
0	1212	1	69	6.7	12.2	A	A	2	0	0	-0.384875706	low	0	0	0	0	0
0	217	1	58	2	60.1	0	A	2	0	0	-0.32534819	low	0	1	1	0	0
0	531	1	72	10.3	214.6	C	A	2	0	1	-0.324312359	low	0	0	1	1	1
0	753	1	68	5	28.1	A	A	2	0	0	-0.322657871	low	0	0	1	0	0
0	3069	1	50	9.3	65.3	A	A	2	0	0	-0.303342338	low	0	1	1	0	0
0	1115	1	32	2.5	3234.4	A	A	1	1	0	-0.300471663	low	0	0	1	0	0
0	72	1	49	3.4	16872	A	A	2	1	0	-0.276387137	low	0	0	1	0	0
0	615	1	55	6.4	118.6	B	A	1	0	1	-0.26040678	low	0	1	1	1	0
0	557	1	56	1.7	10.9	0	B	2	0	0	-0.243600232	low	0	0	1	0	0
0	461	1	64	8.2	18.7	B	A	1	0	1	-0.243600232	low	0	1	1	0	0
0	575	1	49	1.6	929.4	A	A	1	1	0	-0.240852549	low	0	0	0	0	0
1	133	0	38	4.8	36420.6	C	A	1	1	1	-0.219049022	low	0	0	1	0	1
0	910	1	52	3.5	2.5	A	A	2	0	0	-0.218478371	low	0	0	0	0	0
0	427	1	42	3.3	2.2	B	A	1	0	1	-0.215498196	low	0	0	1	0	0
0	1266	1	42	1.3	1.6	0	A	1	0	0	-0.195877412	low	0	1	1	0	0
0	995	1	45	3.9	28	A	A	1	0	0	-0.191993151	low	0	0	0	0	0
0	1306	1	42	2.8	150.6	A	A	1	0	0	-0.188339921	low	0	0	1	0	0
0	729	1	58	10	650.7	A	A	1	1	0	-0.188339921	low	0	0	1
0	954	1	76	12	313.1	A	A	2	0	0	-0.184327397	low	0	0	1	0	0
1	41	1	23	11	35723	C	A	1	1	1	-0.183024579	low	0	1	0	1	0
0	726	0	35	6.8	1663	A	A	1	1	0	-0.181597811	low	0	0	1	0	0
0	564	1	79	2.4	7.8	A	A	2	0	0	-0.178167828	low	0	0	0	0	0
0	749	1	60	3.6	2.14	A	A	1	0	0	-0.170696234	low	0	1	1	0	0
0	195	1	36	6.2	2.1	A	A	1	0	0	-0.16980899	low	0	0	1	0	0
0	909	0	58	3.4	1.59	A	B	2	0	0	-0.155234112	low	0	0	1	0	0
0	133	0	60	2.5	653.6	B	A	2	1	1	-0.151646944	low	1	1	1	1	0
0	742	1	51	3.4	312.8	B	A	2	0	1	-0.138267076	low	0	0	1	0	0
0	232	1	46	4.4	24.6	A	B	1	0	0	-0.133089203	low	0	0	1	0	0
0	1044	1	50	2.8	3.3	A	A	1	0	0	-0.130883195	low	0	1	1	0	0
0	380	1	57	3.9	12979.5	A	A	2	1	0	-0.127803146	low	0	0	1	0	0
0	1311	1	58	3.8	2.15	A	B	1	0	0	-0.127803146	low	0	2	0	0	0
0	314	1	60	2.3	520.7	A	A	2	1	0	-0.127665672	low	0	1	1	0	0
0	247	1	56	3.4	2.6	A	A	1	0	0	-0.127061727	low	0	2	0	0	0
0	162	0	44	4.7	6	A	A	2	0	0	-0.122939035	low	0	0	1	0	0
0	153	1	50	1.4	1.62	0	A	2	0	0	-0.122939035	low	0	1	1	0	0
0	641	1	72	7.1	2.3	A	A	2	0	0	-0.121776979	low	0	0	0	0	0
1	1061	0	37	4.5	16003	A	A	1	1	0	-0.118012373	low	0	0	0	0	0
0	1913	0	68	2.2	879.6	A	A	2	1	0	-0.115910634	low	0	2	1	0	0
1	372	1	45	5.5	886.78	A	A	2	1	0	-0.11040511	low	0	0	1	0	0
0	66	1	56	6.1	1286.4	A	A	2	1	0	-0.109267115	low	0	0	1	0	0
0	337	1	60	6	56.3	B	A	2	0	1	-0.086980517	low	0	0	0	1	0
0	483	1	68	1.9	474.4	0	B	2	1	0	-0.08612746	low	0	0	1	0	0
1	642	1	27	2.2	5175.5	A	A	1	1	0	-0.082483657	low	0	0	1	0	0
0	192	1	71	5.4	8.3	A	A	2	0	0	-0.080663426	low	0	1	1	0	0
0	310	1	36	4.8	1.7	A	A	1	0	0	-0.079450291	low	0	0	0	0	0
0	168	1	66	2.8	494.6	A	B	1	1	0	-0.07713353	low	0	0	0	0	0
0	60	1	33	7.6	42.4	C	A	1	0	1	-0.064072451	low	0	0	1	0	1
1	137	1	49	6.5	769.4	C	B	2	1	1	-0.062886799	low	1	0	1	1	1
0	300	1	51	8.4	55.9	B	A	1	0	1	-0.062201617	low	0	0	1	0	0
0	343	1	64	4.7	3.29	C	A	1	0	1	-0.06192704	low	0	0	0	0	1
0	766	1	45	2.5	3.2	A	A	1	0	0	-0.060834277	low	0	2	0	0	0
1	219	0	38	9.1	34883.3	A	A	1	1	0	-0.060786661	low	0	0	1	0	0
0	732	0	49	5.9	2	A	A	1	0	0	-0.05940264	low	0	0	1	0	0
0	734	1	52	3.8	311.8	B	A	2	0	1	-0.053563302	low	0	0	1	0	0
1	53	1	50	10.4	3081.3	C	A	2	1	1	-0.048943801	low	0	0	1	0	1
0	372	0	59	6	419.4	A	A	2	1	0	-0.046007231	low	0	0	1	0	0
0	340	1	62	3.3	437.5	A	A	1	1	0	-0.040864176	low	0	0	1	0	0
0	987	1	62	5	2.6	A	A	2	0	0	-0.033772677	low	0	0	1	0	0
0	359	1	62	2.2	0.3	A	B	1	0	0	-0.030107892	low	0	1	0	0	0
1	895	1	64	4.2	8364.5	A	A	2	1	0	-0.02733128	low	0	0	0	0	0
0	122	1	69	4.3	4.7	B	A	1	0	1	-0.024527843	low	0	0	0	0	0
0	954	1	49	3.5	0.2	A	A	1	0	0	-0.024437219	low	0	0	0	0	0
1	155	1	59	5.3	150	C	A	2	0	1	-0.024222503	low	0	0	1	0	0
0	448	1	56	6.5	53675.9	B	A	1	1	1	-0.018882561	low	0	0	1	0	0
0	189	1	68	5.5	2.7	A	A	2	0	0	-0.016391114	low	0	0	1	0	0
1	778	1	65	2.6	35.7	A	A	1	0	0	-0.014794698	low	0	0	1	0	0
1	532	1	56	5.6	880.5	A	A	1	1	0	-0.007580853	low	0	2	0	0	0
0	668	1	49	7.1	4.5	A	A	1	0	0	-0.005421188	low	0	0	0	0	0
0	74	1	50	4	572.8	0	A	1	1	0	0	low	0	0	1	1	0
1	285	1	60	3.7	510.8	A	A	2	1	0	0	low	0	0	1	0	0
0	703	1	26	7.6	104.6	0	A	2	0	0	0	low	0	0	1	0	0
0	1050	1	50	1.6	2	0	A	2	0	0	0	low	0	0	1	1	0
0	106	1	55	10.5	20.4	A	A	2	0	0	0	low	0	0	0	1	0
0	655	1	46	9.5	31.4	0	A	1	0	0	0	low	0	2	0	0	0
0	48	1	48	2.1	5.3	A	A	1	0	0	0	low	1	0	1	0	0
1	273	1	42	7.9	238.8	A	A	1	0	0	0	low	0	0	0	0	0
0	1019	1	46	2.1	376.9	B	A	1	0	1	0.002585465	low	0	0	1	0	0
0	810	1	39	4	1.9	A	A	2	0	0	0.019183392	low	0	0	1	1	0
1	174	0	67	2	4.8	A	A	2	0	0	0.021962929	high	0	0	1	0	0
1	97	1	37	8.8	216.1	B	A	1	0	1	0.022018492	high	0	0	1	0	0
1	120	1	65	6.1	16606.3	B	A	1	1	1	0.025393745	high	0	0	0	1	0
1	105	1	65	6.6	105.2	C	A	1	0	1	0.033940175	high	0	0	0	0	0
1	1072	1	49	3	6.5	A	B	3	0	0	0.034108267	high	0	0	1	0	0
1	687	1	58	10	511.4	A	A	2	1	0	0.038041989	high	0	0	0	1	0
1	426	1	60	4.5	40	A	A	2	0	0	0.038504648	high	1	0	1	1	0
0	440	1	47	8.2	13.7	A	A	1	0	0	0.039066425	high	0	0	0	0	0
0	1031	1	46	4.6	204.8	0	A	1	0	0	0.039518647	high	0	0	0	0	0
1	785	1	51	6.8	2.7	B	A	2	0	1	0.041063345	high	0	0	0	0	0
1	132	1	53	7.6	257.6	B	A	1	0	1	0.051634428	high	0	0	1	1	1
1	616	0	59	7.5	3811.7	B	A	2	1	1	0.052161214	high	0	0	1	0	1
1	712	1	45	9.7	880.8	A	A	1	1	0	0.058706806	high	0	0	0	1	0
0	379	1	59	6	1.9	B	A	1	0	1	0.0590748	high	0	0	1	0	0
1	154	1	74	6.6	6870.6	B	A	2	1	1	0.060371099	high	0	0	1	0	0
1	376	1	47	1.2	40.5	A	A	1	0	0	0.061565558	high	0	0	0	0	0
1	117	1	35	7.1	80736.6	B	A	1	1	1	0.061565558	high	0	0	1	0	0
1	69	1	68	8.1	10199	B	A	2	1	1	0.063683912	high	0	0	1	1	0
1	744	1	47	4.6	5.3	C	A	2	0	1	0.064159194	high	0	0	1	0	0
1	56	1	56	2.3	591.9	C	A	1	1	1	0.064159194	high	0	0	1	0	0
1	36	1	58	4.5	158.5	B	A	2	0	1	0.064289512	high	0	2	0	0	0
1	100	1	42	6.5	5589.4	A	A	1	1	0	0.06799458	high	0	0	0	0	0
1	371	1	66	13.3	96.1	A	A	2	0	0	0.07007324	high	0	0	0	1	1
1	166	1	56	15.3	324.3	A	A	2	0	0	0.070434234	high	0	0	0	0	0
1	194	1	40	5	47405	A	A	1	1	0	0.07242775	high	0	0	1	0	0
1	535	1	60	8.2	767.1	B	A	1	1	1	0.080435645	high	0	0	1	1	1
0	560	1	60	6.2	2.4	A	A	1	0	0	0.083719478	high	0	0	0	1	0
0	93	1	63	3.4	66.1	A	B	2	0	0	0.084229315	high	0	1	1	0	0
0	502	0	78	7.2	23.4	A	A	1	0	0	0.086974424	high	0	2	0	0	0
1	797	1	66	4.6	5.5	A	A	2	0	0	0.087157085	high	0	0	0	0	0
1	37	1	40	5.2	146.3	C	A	2	0	1	0.088732012	high	0	2	0	0	0
1	238	0	29	4	22689.3	A	B	2	1	0	0.089463191	high	0	0	0	0	0
1	156	1	51	3	21.48	A	A	1	0	0	0.091818352	high	0	0	0	0	0
1	268	1	48	2.4	21056.2	C	A	1	1	1	0.093045904	high	0	0	0	0	0
1	653	1	53	3.2	1298.1	B	A	2	1	1	0.094453463	high	0	0	0	0	0
0	192	1	76	6.1	8	B	A	2	0	1	0.09581519	high	0	0	1	0	0
0	801	1	77	4.9	0.8	A	A	1	0	0	0.096083094	high	0	0	1	0	1
1	201	1	58	4.8	33.9	A	A	2	0	0	0.097079028	high	0	0	1	0	0
0	1006	1	77	3.5	3.3	A	A	1	0	0	0.102038608	high	0	0	1	0	0
1	455	1	66	7.9	547.3	A	A	1	1	0	0.106624642	high	0	0	1	0	0
1	494	1	59	4.7	30.8	A	B	2	0	0	0.112821392	high	0	0	0	0	0
0	994	1	79	14.9	1.63	A	A	1	0	0	0.116943207	high	0	0	1	0	0
1	245	1	59	7.7	2046	A	A	2	1	0	0.125506698	high	0	0	1	0	0
0	41	1	59	4.7	21.5	A	A	2	0	0	0.12552151	high	0	0	1	0	0
1	71	1	67	7.3	21.7	B	A	1	0	1	0.12552151	high	0	0	1	0	0
0	1194	1	58	5.3	4.9	A	A	1	0	0	0.132089149	high	0	0	0	0	0
1	985	1	45	2.9	2.6	B	A	1	0	1	0.135930141	high	0	0	0	0	0
0	52	1	55	5.4	47451	A	A	1	1	0	0.138746051	high	0	0	1	0	0
1	1339	1	48	5.1	2.6	A	A	1	0	0	0.143820157	high	0	0	1	1	1
0	1723	1	61	3.1	74.9	A	A	1	0	0	0.145208189	high	0	0	1	0	0
1	92	1	39	2.4	33180	B	A	2	1	1	0.153073403	high	0	0	1	0	0
0	1130	1	31	4.3	230.3	A	A	2	0	0	0.160120968	high	0	0	1	0	0
1	70	1	59	2.2	1971.8	A	A	2	1	0	0.163199635	high	0	0	1	0	0
0	134	1	48	5	2.1	A	A	2	0	0	0.172005048	high	0	0	1	1	1
1	129	1	57	4.6	363.9	A	A	2	0	0	0.173122746	high	0	2	0	0	0
1	1192	1	59	5.8	9120	A	A	1	1	0	0.17520321	high	0	2	0	0	0
1	36	1	38	9.4	85060	C	A	1	1	1	0.184623628	high	0	0	1	0	0
0	659	1	43	6.4	2	A	A	1	0	0	0.184805921	high	0	0	1	0	0
0	540	1	31	5.3	1.1	A	A	1	0	0	0.185124334	high	0	0	1	0	0
1	433	1	59	12.1	4.7	A	A	2	0	0	0.187995658	high	0	0	1	0	0
0	424	1	48	7.9	1.8	A	A	2	0	0	0.188704623	high	0	0	1	0	0
1	135	1	63	12.2	3621	C	A	1	1	1	0.18909185	high	0	0	1	0	0
0	87	0	23	4.6	3.1	A	A	1	0	0	0.18909185	high	0	0	1	0	0
1	57	1	68	2.8	2.81	C	A	1	0	1	0.19009189	high	1	0	0	0	0
1	620	1	68	6.5	6205.5	A	A	1	1	0	0.190161221	high	0	2	1	0	0
1	76	1	46	2.2	90614.9	A	A	2	1	0	0.19356288	high	0	0	0	0	0
0	76	1	79	8.5	13	A	A	2	0	0	0.195352817	high	0	0	0	1	0
1	155	1	52	9.6	84435.1	A	A	2	1	0	0.19798916	high	0	0	1	0	0
1	53	1	37	6.8	78.9	B	A	1	0	1	0.199784063	high	0	0	1	1	0
1	182	1	41	13	1783.5	B	A	2	1	1	0.204553629	high	0	0	1	0	1
1	377	1	47	10.2	2	A	A	1	0	0	0.2089041	high	0	0	1	0	1
1	117	0	81	4.7	917	C	B	3	1	1	0.209679527	high	0	0	1	0	0
1	301	1	66	6.5	115.5	A	A	2	0	0	0.210684053	high	0	0	1	0	0
0	88	1	58	3.8	50.4	A	A	1	0	0	0.215893651	high	0	2	0	0	0
1	332	1	61	13.7	14153.2	B	A	2	1	1	0.217308633	high	0	0	1	1	0
1	1540	0	57	6.3	538.9	A	A	2	1	0	0.219180201	high	1	2	0	0	0
0	1217	1	72	2.8	9.1	B	A	2	0	1	0.219180201	high	0	0	0	0	0
1	175	0	47	4.9	51858.2	C	A	1	1	1	0.221223191	high	0	0	0	0	0
1	126	1	58	3.2	9426	C	A	1	1	1	0.221961644	high	1	1	1	0	0
0	344	1	56	7.6	4.83	A	A	2	0	0	0.225623782	high	0	0	0	0	0
0	1389	1	51	14.5	2	A	A	2	0	0	0.232995288	high		2		0	0
0	1559	1	69	10.8	8	A	A	2	0	0	0.232995288	high	0	0	0	0	0
1	418	1	44	7.1	13800.8	B	A	2	1	1	0.235871608	high	0	2	0	0	1
0	139	1	84	4.9	469.4	A	A	2	1	0	0.238380342	high	0	0	0	0	1
1	2231	1	53	3.1	4174.2	A	A	1	1	0	0.247056179	high	0	0	1	0	0
1	731	1	50	9.2	145.3	B	A	1	0	1	0.248474999	high	0	0	0	0	0
1	248	1	48	4.2	1.6	A	A	1	0	0	0.250797094	high	0	0	1	0	0
1	101	0	54	8.1	11.65	C	A	1	0	1	0.252173594	high	0	0	1	0	0
0	302	1	36	10.1	48.7	A	A	1	0	0	0.252173594	high	0	0	0	0	0
1	503	1	40	3.3	3257.6	A	A	1	1	0	0.252426843	high	0	0	1	0	0
1	45	1	62	7.2	18959.4	C	A	1	1	1	0.252990044	high	0	0	1	0	0
1	245	1	59	2.8	654.1	C	A	2	1	1	0.261111544	high	0	0	1	0	0
1	295	1	55	1.2	0.75	A	A	1	0	0	0.26728146	high	0	0	1	0	0
0	597	1	51	2.8	11	A	A	1	0	0	0.268945165	high	0	0	1	0	0
1	377	1	57	10.5	103.8	C	B	2	0	1	0.269989384	high	0	0	0	0	0
1	600	1	75	6.5	2.3	B	A	1	0	1	0.272165524	high	0	0	0	0	0
1	115	1	54	8.6	28442	C	A	2	1	1	0.272165524	high	0	0	1	0	0
1	859	1	52	6.9	33.9	A	A	2	0	0	0.273366348	high	0	0	1	0	0
1	889	1	39	7.2	4.8	A	A	2	0	0	0.274849721	high	0	0	0	0	0
0	1203	1	47	14	79.9	A	A	2	0	0	0.275417686	high	0	0	0	0	0
0	494	1	41	6.2	13.1	0	A	1	0	0	0.279312738	high	0	0	0	0	0
1	417	1	62	3.8	1.6	A	A	1	0	0	0.283894623	high	0	0	1	0	0
1	384	1	29	6.5	60500	A	A	2	1	0	0.284263769	high	1	0	1	0	1
1	221	0	55	7.1	2525.3	A	A	1	1	0	0.284803106	high	0	0	1	0	0
1	261	1	54	5.5	9.8	A	A	2	0	0	0.286742588	high	0	0	0	0	0
1	54	1	56	9.8	65.95	A	A	2	0	0	0.287741064	high	0	0	0	1	0
1	276	1	70	3.7	6.1	B	A	2	0	1	0.287911173	high	0	0	1	0	0
1	278	1	60	12.9	6.9	A	A	1	0	0	0.293990447	high	0	0	1	0	1
0	365	1	63	26.2	788.9	A	A	1	1	0	0.297608345	high		0	0	0	0
1	243	1	69	6.1	145.9	B	B	2	0	1	0.303172644	high	0	0	0	0	0
1	1605	0	64	8.1	11930.3	C	B	2	1	1	0.304170936	high	0	0	1	0	0
0	54	1	49	3.5	41.6	A	A	2	0	0	0.304490637	high	0	0	1	0	0
1	168	1	52	7.4	118.2	A	A	1	0	0	0.304747727	high	0	0	1	0	0
1	514	1	56	5.6	466.2	B	A	1	1	1	0.304898154	high	0	2	0	0	0
0	1081	1	40	4.6	1.4	A	A	2	0	0	0.305231562	high	0	0	1	0	0
1	307	1	40	4.1	10669	C	A	2	1	1	0.30554607	high	0	0	1	0	0
1	37	1	54	8.2	1000	C	A	2	1	1	0.308369259	high	0	2	1	0	0
1	594	1	59	6.2	3.3	A	A	2	0	0	0.314439869	high	0	0	0	0	0
1	391	1	69	2.1	2.2	B	A	1	0	1	0.314439869	high	0	0	1	0	0
1	341	1	32	3.5	9.2	A	A	1	0	0	0.318561615	high	0	0	1	0	0
1	1012	1	47	3.8	247.3	A	A	1	0	0	0.319071928	high	0	0	1	0	0
0	255	1	67	7.2	1.3	A	A	2	0	0	0.323865813	high	0	0	1	0	0
1	998	1	61	2.3	2543	A	A	1	1	0	0.323865813	high	0	0	1	0	0
0	168	1	56	6	28.8	A	A	1	0	0	0.328882052	high	0	0	1	0	0
0	50	1	71	3	51.1	A	A	2	0	0	0.330678791	high	0	0	1	0	0
1	1556	1	47	1.7	1000	A	A	1	1	0	0.330678791	high	0	0	1	0	0
1	90	1	58	11.5	84.2	A	A	2	0	0	0.33219005	high	0	0	1	0	0
0	91	1	64	14.2	106.7	A	A	2	0	0	0.333082815	high	0	0	0	0	0
1	427	1	40	13.2	12.4	A	A	1	0	0	0.334109148	high	0	0	1	0	0
1	545	1	58	4	6.9	A	A	1	0	0	0.340098374	high	0	0	1	0	0
0	760	1	67	2.8	1.4	A	A	1	0	0	0.341749036	high	0	0	1	0	0
1	121	1	57	2.1	727.9	A	A	1	1	0	0.341987978	high	0	0	1	0	0
1	701	1	69	7.5	2	A	A	2	0	0	0.34344381	high	0	0	1	1	0
1	586	1	52	2.7	235.1	A	A	2	0	0	0.34565645	high	0	0	1	0	0
1	970	1	65	1.4	42.5	A	A	1	0	0	0.36223881	high	0	2	0	0	0
1	171	1	51	4.4	29.9	A	A	1	0	0	0.36223881	high	0	2	0	0	0
1	1086	1	47	6.3	10.5	A	A	2	0	0	0.366805961	high	0	0	0	0	0
1	62	1	47	15.3	566.4	B	A	1	1	1	0.369480027	high	1	0	1	0	0
1	1243	1	46	3.5	692.1	A	A	1	1	0	0.369480027	high	0	0	1	0	0
1	908	1	58	1.6	1264.8	0	A	2	1	0	0.369922538	high	0	0	1	0	0
1	491	1	49	10.3	83.4	B	A	2	0	1	0.370287654	high	0	0	0	0	1
1	949	1	61	10.5	42.2	A	A	2	0	0	0.372541422	high	0	0	1	0	1
0	518	1	53	6.5	0.9	0	A	1	0	0	0.380469677	high	0	0	0	0	1
0	385	1	59	12.8	431.8	A	A	1	1	0	0.381098983	high	0	0	1	0	0
1	222	0	35	3	581.5	A	A	2	1	0	0.38565412	high	0	0	1	0	0
1	98	0	36	3.9	3816.3	C	A	1	1	1	0.38785201	high	0	0	1	0	0
1	520	1	72	4.5	5.7	A	A	1	0	0	0.390387791	high	0	0	0	0	0
0	245	1	50	11.2	127.1	0	A	2	0	0	0.39185531	high	0	0	0	0	0
1	42	1	55	2	3.4	C	A	1	0	1	0.392079145	high	0	0	1	0	0
1	958	1	54	3.7	187560	C	A	2	1	1	0.393239986	high	0	0	1	0	0
1	747	1	66	6.8	10328	C	A	2	1	1	0.393975327	high	0	0	1	0	0
0	966	0	60	12	412.7	A	A	2	1	0	0.411331707	high	0	0		0	1
0	652	1	57	6.7	11.8	A	A	1	0	0	0.4133434	high	0	2	1	0	1
1	244	0	69	6.6	8.1	A	A	2	0	0	0.421311647	high	0	0	1	0	0
1	51	1	71	12	75.2	A	A	2	0	0	0.427883662	high	0	0	0	0	1
1	905	1	49	3.7	656.9	A	A	2	1	0	0.429352403	high	0	0	0	0	0
0	963	1	62	5	1000	0	A	1	1	0	0.431060359	high	0	0	1	0	0
1	357	1	47	12.3	117.9	A	A	1	0	0	0.433684889	high	0	0	1	0	0
0	211	1	53	11.2	4.4	A	A	2	0	0	0.445181644	high	0	0	1	0	0
1	65	1	64	7.9	85060	C	A	2	1	1	0.445636544	high	0	1	0	0	0
1	1262	1	54	5.2	973.6	C	A	2	1	1	0.445636544	high	0	0	1	1	1
0	52	1	42	4.6	10.73	A	A	1	0	0	0.446258187	high	0	0	1	0	0
1	77	1	45	2.3	85060	C	A	1	1	1	0.452737876	high	0	0	0	0	0
0	1001	1	56	6.6	4	A	A	1	0	0	0.452777556	high	0	0	1	0	0
1	260	1	63	10.7	4.4	A	A	2	0	0	0.454053816	high	0	2	1	0	1
1	175	1	44	2.3	15493.3	A	A	1	1	0	0.454053816	high	0	0	1	0	1
1	287	1	44	8.5	2.6	B	A	1	0	1	0.457564043	high	0	2	0	1	0
0	469	1	63	4.8	0.5	A	A	2	0	0	0.458992186	high	0	0	0	0	0
1	660	1	50	4.4	1.76	C	A	1	0	1	0.462526421	high	0	0	0	0	0
0	1189	1	50	5.5	1.2	A	A	1	0	0	0.464276902	high	0	0	1	0	0
0	144	1	58	7.4	3.1	A	A	2	0	0	0.466769309	high	0	2	0	1	0
1	904	1	64	5.6	3.8	A	B	2	0	0	0.46726613	high	0	0	0	0	0
1	100	0	74	11.6	58060	C	A	1	1	1	0.470888661	high	0	2	1	0	0
1	924	1	43	2.1	70	C	A	1	0	1	0.478507356	high	0	0	1	0	0
1	59	1	56	6.6	1061	B	A	1	1	1	0.481757817	high	0	0	0	0	1
1	78	1	51	2.8	270.2	A	A	1	0	0	0.498006608	high	0	0	1	0	0
1	314	1	55	12.4	2.56	A	A	1	0	0	0.506428071	high	0	0	1	1	0
1	736	1	48	11.8	11.4	A	A	2	0	0	0.513604706	high	1	0	1	1	1
1	838	1	66	3.1	69.8	B	A	2	0	1	0.516184271	high	0	0	1	0	0
1	367	1	53	3.3	41.8	A	A	2	0	0	0.516973028	high	0	0	1	0	0
1	492	0	65	7.6	1.2	A	A	2	0	0	0.522093834	high	0	0	1	0	0
1	1201	1	56	4.4	65.7	A	A	2	0	0	0.524720066	high	0	0	1	0	0
1	138	1	62	3.1	59.1	C	A	1	0	1	0.530128725	high	0	0	0	0	0
1	453	1	44	12	40.6	A	A	2	0	0	0.540233965	high	0	0	0	0	0
1	335	1	40	5.5	29.5	B	A	1	0	1	0.54168437	high	0	0	1	0	0
1	86	1	65	11.6	2594.9	C	A	2	1	1	0.542594164	high	0	0	1	0	1
0	188	1	65	3.7	108.2	A	A	2	0	0	0.543741445	high	0	2	1	0	0
1	470	1	73	3.5	5808.3	A	A	1	1	0	0.543741445	high	0	0	1	0	0
1	158	1	53	11.9	35022	A	A	2	1	0	0.549034262	high	0	0	0	1	0
0	767	1	50	6.6	30	A	A	2	0	0	0.552824218	high	0	0	0	0	0
0	780	1	45	6.9	135.5	A	A	1	0	0	0.55865111	high	0	0	0	0	0
1	229	1	51	1.4	3.86	A	B	2	0	0	0.562262871	high	0	0	1	0	0
1	714	1	55	7	51.7	A	A	2	0	0	0.562262871	high	0	0	1	0	0
1	135	0	67	3.7	3.6	C	A	2	0	1	0.562641973	high	0	0	0	0	0
1	630	1	49	2.9	34.6	A	A	1	0	0	0.563269241	high	0	2	1	0	0
1	218	1	56	15.6	845.3	A	A	2	1	0	0.578667979	high	1	0	1	0	0
1	90	0	43	3.2	14790.3	B	A	1	1	1	0.586611251	high	0	0	0	0	0
1	49	0	42	2.7	12982.4	B	A	1	1	1	0.604952464	high	0	0	1	0	0
1	155	1	53	6.1	67.7	A	A	1	0	0	0.614012315	high	0	0	0	0	0
0	835	1	48	11.7	3	0	A	1	0	0	0.614239564	high	0	0	0	0	0
1	317	1	63	12.2	23733.5	A	A	2	1	0	0.618522919	high	0	0	1	0	0
1	419	1	44	16	4.3	A	A	1	0	0	0.6193924	high	0	0	0	0	1
1	309	1	62	12.1	17.7	C	A	1	0	1	0.635221292	high	0	0	1	0	1
1	82	1	43	1.4	78748.2	A	B	2	1	0	0.637335623	high	0	0	1	0	0
1	857	1	49	2.1	72.8	A	A	1	0	0	0.640483505	high	0	0	1	0	0
0	1020	1	66	7.6	11	A	A	1	0	0	0.640483505	high	0	0	0	0	0
0	319	0	61	12.6	18.2	A	A	1	0	0	0.644452739	high	0	0	1	0	0
1	858	1	46	2.3	6443	B	A	2	1	1	0.652458879	high	0	0	1	0	0
1	42	1	60	14.9	60	A	A	2	0	0	0.653402655	high	0	0	0	0	0
1	123	1	46	1	2816.1	C	A	2	1	1	0.657313083	high	0	0	1	0	0
1	108	1	54	9.8	59	C	A	2	0	1	0.665003296	high	0	1	0	0	0
1	349	1	53	2.3	213.2	A	A	1	0	0	0.676916263	high	0	0	1	0	0
1	1468	1	42	3.7	132.3	A	A	2	0	0	0.698736947	high	0	2	0	0	0
1	171	1	52	1.3	1632	A	A	1	1	0	0.70533104	high	0	0	1	0	0
1	603	1	60	4.9	52	A	A	1	0	0	0.705346626	high	0	0	0	0	0
1	1224	1	67	8.2	3.5	A	A	2	0	0	0.706665148	high	0	0	1	0	0
1	91	1	34	7.3	197.7	A	A	1	0	0	0.723118096	high	0	0	0	1	0
0	646	1	71	3.2	9.9	0	A	1	0	0	0.726222568	high	0	0	1	0	0
1	499	0	25	3.4	223	A	A	1	0	0	0.737059397	high	0	1	1	0	0
1	663	1	50	4.6	7.1	A	A	1	0	0	0.747736928	high	0	0	1	0	0
1	512	1	70	3.6	10.3	A	A	2	0	0	0.761145054	high	0	0	1	0	0
1	352	1	55	0.7	107.3	A	A	2	0	0	0.768222855	high	0	0	1	0	0
1	435	1	53	8	37112.8	A	A	1	1	0	0.776575842	high	0	0	0	0	0
1	115	1	64	2.2	4.57	A	A	1	0	0	0.788852356	high	0	0	1	0	0
1	374	1	70	2.5	54.7	B	A	1	0	1	0.790325985	high	0	0	1	0	0
1	705	1	34	2.5	855.5	A	A	1	1	0	0.795384594	high	1	0	1	0	0
1	427	1	54	6.5	187.7	A	A	2	0	0	0.801771481	high	0	0	1	1	0
1	1343	1	62	3.3	3450.7	B	A	1	1	1	0.808157425	high	0	0	1	0	0
1	223	1	53	2.4	33.1	A	A	1	0	0	0.835126994	high	0	0	1	0	0
1	647	0	57	4.3	2.8	0	A	1	0	0	0.835126994	high	0	0	0	0	0
1	205	1	51	3	11.6	A	A	1	0	0	0.836557986	high	0	0	0	0	0
1	1168	1	68	4.3	0.1	A	A	2	0	0	0.841820124	high	0	0	0	0	0
1	486	1	52	2.3	3.8	A	A	1	0	0	0.848629184	high	0	0	1	0	0
1	332	1	74	2	66.4	A	A	2	0	0	0.849166188	high	0	0	1	1	0
1	500	1	31	4.1	42.7	B	A	1	0	1	0.849166188	high	0	0	1	0	0
1	344	1	57	4.6	14.5	A	A	2	0	0	0.863014144	high	0	0	1	1	0
1	169	1	37	3.9	65.9	A	A	1	0	0	0.867408551	high	0	0	0	0	0
1	452	1	53	3.9	13959.9	A	A	2	1	0	0.869354422	high	0	0	1	0	0
1	759	1	61	1.8	66	A	A	1	0	0	0.877611695	high	0	0	1	0	0
1	294	1	58	1.7	262.2	A	A	2	0	0	0.886242547	high	0	0	1	0	0
1	1357	1	54	1.6	4.4	A	A	1	0	0	0.891147278	high	0	0	1	0	0
1	305	1	61	3.6	39.2	B	A	2	0	1	0.897626449	high	0	0	1	0	0
1	900	1	60	2.2	4.8	B	A	2	0	1	0.905050978	high	0	0	1	0	0
1	405	1	56	5.8	1.9	B	A	1	0	1	0.907463855	high	0	1	1	0	0
1	1159	1	67	3.1	10.77	A	A	1	0	0	0.924228869	high	0	0	0	0	0
1	324	0	55	4.2	52.8	A	A	2	0	0	0.933483562	high	0	1	1	0	0
1	941	1	60	8.8	2248.6	A	A	1	1	0	0.954415769	high	0	0	1	0	0
1	375	1	53	4.5	180.1	0	A	1	0	0	0.997113772	high	1	0	1	0	0
1	1253	1	54	7.3	100.8	A	A	2	0	0	1.019472478	high	1	0	1	1	0
1	608	0	67	3.1	7.5	A	A	1	0	0	1.019981666	high	0	0	1	0	0
1	243	1	60	1.5	23.1	A	A	1	0	0	1.03202622	high	0	0	1	0	0
1	124	1	51	1.8	239.5	B	A	1	0	1	1.045573241	high	0	0	1	0	0
1	1005	1	51	1	3.5	A	A	1	0	0	1.053100062	high	0	0	1	0	0
1	204	1	47	1.2	7.48	A	A	1	0	0	1.059893525	high	0	0	1	0	0
1	114	1	54	1.4	544.2	A	A	2	1	0	1.069905048	high	0	0	1	0	0
1	379	1	58	1	9.55	A	B	2	0	0	1.093955354	high	0	0	1	0	0
1	231	1	71	2.7	1.7	B	A	2	0	1	1.113961985	high	0	0	0	0	0
1	818	1	59	5.9	18.9	B	A	1	0	1	1.666835088	high	0	0	1	0	0
