# Supplementary material for: Noninvasive evaluation of neutrophil extracellular traps signature predicts clinical outcomes and immunotherapy response in hepatocellular carcinoma
Source: Front Immunol. 2023 Jul 13;14:1134521. doi: 10.3389/fimmu.2023.1134521 (PMC10374215; doi:10.3389/fimmu.2023.1134521)
Supplement: Supplementary file 3 [file DataSheet_3.zip › Raw Data_clinical data and Script/NFH-2 cohort_clincial data.csv]

PFS.time	response	response_group	response_group1	PFS	age	RNETS	CRP	NLR	Tumor.size	AFP1	ALBI_grade	sex	ECOG.PS1	Hepatitis	Cirrhosis	BCLC	Tumor.number	Embolus	Child.pugh	RNETS_group
308	PR	CR/PR	DCR	0	52	-0.501553181	2.6	2.177514793	6.4	0	1	1	0	0	1	B	1	1	A	low
403	SD	SD/PD	DCR	0	36	-0.436482956	5.64	2.201438849	6.6	0	1	0	0	0	0	B	1	0	A	low
247	SD	SD/PD	DCR	1	62	-0.43599337	39.44	3.689189189	7.5	1	3	1	1	0	1	C	0	1	A	low
630	PR	CR/PR	DCR	0	53	-0.406069224	5.11	2.355450237	8.4	0	1	1	1	0	1	B	1	1	C	low
258	SD	SD/PD	DCR	0	57	-0.406069224	4.39	1.50678733	4.2	0	1	1	0	0	1	C	1	1	A	low
521	CR	CR/PR	DCR	0	57	-0.406059426	4.27	1.402542373	3.7	0	2	1	1	0	1	B	1	1	A	low
159	SD	SD/PD	DCR	0	47	-0.36897931	6.96	2.671641791	6.2	0	2	1	1	0	1	C	1	1	A	low
168	SD	SD/PD	DCR	0	47	-0.351293285	3.13	1.217877095	7.3	0	2	1	1	0	1	C	1	1	A	low
203	SD	SD/PD	DCR	1	53	-0.299837845	23.81	3.083333333	18.7	1	2	1	0	0	1	C	0	1	B	low
95	PD	SD/PD	PD	1	46	-0.253098133	0.87	4.269230769	5.7	1	1	1	1	0	1	C	0	0	B	low
179	SD	SD/PD	DCR	1	60	-0.245693025	44.02	3.056451613	13	1	2	1	0	0	1	C	1	0	A	low
195	PR	CR/PR	DCR	0	51	-0.240449567	3.59	3.217948718	16.8	1	2	1	1	0	1	C	1	1	A	low
393	SD	SD/PD	DCR	0	48	-0.235278116	27.42	2.185897436	15	0	2	1	1	0	1	C	1	1	A	low
167	SD	SD/PD	DCR	0	54	-0.217046981	6.55	1.882758621	10.1	0	2	1	0	0	1	C	1	0	A	low
251	PR	CR/PR	DCR	0	63	-0.198277282	36.34	3.529411765	6.6	1	2	1	1	0	1	C	1	0	A	low
184	PR	CR/PR	DCR	0	57	-0.196526022	4.28	1.316939891	6.8	0	2	1	1	0	1	B	1	0	A	low
403	PR	CR/PR	DCR	0	62	-0.187907662	8.12	1.480662983	8.9	0	2	1	0	0	1	B	0	0	A	low
237	SD	SD/PD	DCR	0	55	-0.153851966	18.84	3.715447154	10.4	1	2	1	1	0	1	C	1	1	A	low
390	SD	SD/PD	DCR	0	36	-0.142381028	36.63	3.161290323	11	0	2	1	0	0	0	C	0	0	A	low
97	PD	SD/PD	PD	1	49	-0.13728415	24.08	3.082568807	6.2	1	1	1	0	0	1	C	1	1	A	low
208	SD	SD/PD	DCR	0	67	-0.119965403	1.91	2.868852459	5.6	1	1	1	0	0	1	B	1	1	A	low
242	PR	CR/PR	DCR	0	53	-0.113716934	2.98	0.847457627	6	0	2	1	0	0	1	B	1	1	A	low
98	PD	SD/PD	PD	1	60	-0.109267115	21.1	3.421875	4.8	1	1	1	1	0	1	B	0	1	B	low
204	SD	SD/PD	DCR	1	52	-0.108403345	24.1	2.754716981	5.1	1	3	1	0	1	1	B	0	1	A	low
398	PR	CR/PR	DCR	0	45	-0.080663426	2.46	2.269565217	13	0	2	1	0	0	1	C	0	1	A	low
92	PD	SD/PD	PD	1	53	-0.078871546	26.35	3.242718447	11.5	1	2	1	0	0	1	C	0	1	A	low
178	PR	CR/PR	DCR	0	29	-0.054933858	1.7	3.251461988	10.2	1	1	1	1	0	0	C	0	1	A	low
296	SD	SD/PD	DCR	1	61	-0.048151682	16.2	1.405660377	14.4	1	2	1	0	0	1	C	1	1	A	low
97	PD	SD/PD	PD	1	62	-0.047127511	19.62	3.086538462	9.7	0	2	1	1	0	1	C	1	1	B	low
365	PR	CR/PR	DCR	0	64	-0.038439946	3.04	2.123762376	3.3	0	1	1	1	0	1	B	0	1	A	low
198	PR	CR/PR	DCR	0	49	-0.034753144	2.52	2.949494949	3.9	0	1	1	0	2	0	C	1	1	B	low
90	PD	SD/PD	PD	1	44	-0.032631603	23.49	3.027777778	12.1	1	1	1	0	0	1	C	1	1	B	low
271	SD	SD/PD	DCR	1	67	-0.028103033	14.06	3.029411765	6.8	1	3	1	1	0	1	B	1	0	A	low
95	PD	SD/PD	PD	1	48	-0.008757142	24.7	3.192982456	5.8	0	1	0	0	0	1	B	0	0	B	low
93	PD	SD/PD	PD	1	38	-0.007937461	0.68	3.126126126	2.6	1	1	0	0	0	1	B	1	1	A	low
195	SD	SD/PD	DCR	1	45	-0.000524737	34.41	4.989361702	4.7	1	2	1	0	0	1	C	1	0	A	low
191	SD	SD/PD	DCR	1	30	0.002229565	192.16	10.08888889	11.8	1	3	1	1	0	1	C	0	1	A	low
96	PD	SD/PD	PD	1	17	0.005887055	73.93	3.089820359	13.1	1	1	1	1	0	1	C	1	1	B	low
191	SD	SD/PD	DCR	0	50	0.008895819	9.81	3.176	6.8	1	2	1	0	0	1	C	1	1	A	low
316	PR	CR/PR	DCR	0	46	0.009131424	1.59	1.151658768	5.3	0	2	1	0	0	1	C	1	1	B	low
206	PR	CR/PR	DCR	0	52	0.016677879	9.56	4.582089552	8.2	1	2	1	0	0	1	C	1	1	A	low
295	SD	SD/PD	DCR	0	65	0.020919159	23.58	2.71942446	5.2	0	3	1	1	0	1	C	1	0	A	low
496	SD	SD/PD	DCR	0	64	0.023793693	9.16	3.276836158	10.2	0	1	1	1	0	0	C	0	0	A	low
105	PD	SD/PD	PD	1	54	0.035643167	30.02	3.606060606	12.6	0	2	1	1	0	0	C	0	1	A	low
353	SD	SD/PD	DCR	0	47	0.036406695	18.19	1.811688312	8.3	0	2	1	0	0	1	C	1	1	A	low
287	SD	SD/PD	DCR	1	50	0.044126832	50	2.401913876	5.9	0	1	1	1	0	1	C	1	0	A	low
88	PD	SD/PD	PD	1	48	0.051489185	27.5	3.711538462	9.5	0	3	1	1	0	1	C	1	1	A	low
247	SD	SD/PD	DCR	0	65	0.053577367	4.49	1.092307692	11	0	2	1	1	0	1	C	1	0	A	low
482	SD	SD/PD	DCR	0	64	0.053729057	8.75	3	6.9	0	2	0	0	0	1	C	1	1	A	low
293	PR	CR/PR	DCR	0	46	0.061335618	1	2.067567568	7.6	0	1	1	1	0	1	C	0	1	A	low
173	SD	SD/PD	DCR	0	60	0.07007324	5.2	2.426356589	4.5	0	2	1	1	0	1	B	1	0	A	low
92	PD	SD/PD	PD	1	49	0.070195236	56.29	3.204225352	10.2	1	2	1	0	0	1	C	1	0	A	low
297	SD	SD/PD	DCR	1	71	0.072167424	5.21	1.683673469	4.2	1	2	1	1	0	1	B	0	0	B	low
497	SD	SD/PD	DCR	0	62	0.080435645	0.6	1.808080808	8.2	1	1	1	1	0	1	B	1	1	B	low
198	SD	SD/PD	DCR	1	54	0.085969575	20.68	7.444444444	12.4	0	3	1	0	0	1	C	1	1	A	high
93	PD	SD/PD	PD	1	39	0.09047386	14.87	2.304347826	10.1	1	2	1	1	0	1	C	1	0	A	high
166	SD	SD/PD	DCR	1	52	0.09346172	12.96	4.111801242	12.7	0	2	1	1	0	1	C	1	1	B	high
610	PR	CR/PR	DCR	0	33	0.09581519	2.78	3.696969697	8.8	0	1	1	1	0	1	B	0	1	A	high
176	SD	SD/PD	DCR	1	54	0.098681231	68.92	9.392405063	8.5	1	1	1	0	0	1	C	1	1	B	high
183	SD	SD/PD	DCR	1	65	0.099709491	3.38	1.513157895	9.2	1	3	1	0	0	1	B	0	1	A	high
98	PD	SD/PD	PD	1	55	0.100991579	2.15	6.208333333	5.4	0	2	1	0	0	1	C	1	1	A	high
99	PD	SD/PD	PD	1	55	0.102654364	22.7	3.837837838	8.8	1	1	0	0	0	1	C	1	1	A	high
89	PD	SD/PD	PD	1	48	0.116479347	23.27	1.576086957	13.3	1	1	1	1	0	1	C	1	0	B	high
102	PD	SD/PD	PD	1	34	0.132551479	5.32	3.064327485	10.3	0	1	1	0	0	1	C	1	0	A	high
203	SD	SD/PD	DCR	0	68	0.145208189	52.09	7.521276596	8.6	0	2	1	0	0	0	B	1	0	A	high
292	SD	SD/PD	DCR	1	45	0.155637238	41.07	4.026086957	13.6	1	2	1	1	0	1	C	1	0	A	high
95	PD	SD/PD	PD	1	49	0.166612088	18.04	4.161016949	10.8	1	1	1	0	0	1	C	1	0	A	high
101	PD	SD/PD	PD	1	50	0.170126021	31.52	5.204225352	23	0	2	1	0	0	1	C	1	1	A	high
363	SD	SD/PD	DCR	0	52	0.1904028	10.53	9.656716418	16.2	1	2	1	1	0	1	C	1	1	A	high
83	PD	SD/PD	PD	1	82	0.191414903	27.51	3.076190476	10	1	1	1	1	2	0	C	1	1	A	high
86	PD	SD/PD	PD	1	44	0.220095056	15.15	3.861111111	10.7	1	1	1	0	0	1	C	0	0	A	high
96	PD	SD/PD	PD	1	31	0.220371538	53.25	2.108527132	11.4	1	2	1	1	0	1	C	1	0	A	high
168	SD	SD/PD	DCR	0	55	0.223426625	32.48	3.271276596	4.8	1	2	1	0	0	1	B	1	0	A	high
102	PD	SD/PD	PD	1	63	0.233259742	23.67	3.593495935	6.5	0	1	1	1	0	1	B	1	1	A	high
97	PD	SD/PD	PD	1	54	0.251206435	25.37	2.378378378	7.9	1	2	1	0	0	1	B	0	1	B	high
180	SD	SD/PD	DCR	1	55	0.25525441	14.5	3.2	14.2	1	2	1	0	0	1	C	1	1	A	high
106	SD	SD/PD	DCR	1	65	0.260936227	28.6	4.56122449	9.2	1	2	1	0	0	1	C	1	0	A	high
220	SD	SD/PD	DCR	0	52	0.262297799	0.93	0.95026178	7.3	0	2	1	1	0	1	B	1	1	B	high
174	SD	SD/PD	DCR	1	57	0.267088592	22.31	3.223776224	15.3	1	2	1	0	0	1	C	1	1	A	high
583	PR	CR/PR	DCR	0	48	0.271500999	22.13	1.019073569	3.5	0	1	1	1	0	0	B	0	0	A	high
567	PR	CR/PR	DCR	1	45	0.279391372	31.97	1.785714286	5.8	1	2	1	0	0	1	B	0	0	A	high
184	SD	SD/PD	DCR	1	54	0.280992668	23.81	2.165467626	7.4	0	2	1	1	0	1	C	1	1	A	high
166	SD	SD/PD	DCR	1	35	0.283894623	10.65	3.046728972	4.5	0	3	1	0	0	1	B	1	1	A	high
460	SD	SD/PD	DCR	1	56	0.295448708	17.25	3.229357798	13.2	0	2	1	0	0	0	C	1	1	A	high
269	SD	SD/PD	DCR	1	25	0.304595397	32.14	3.142857143	11	1	2	0	0	0	0	C	1	0	B	high
172	SD	SD/PD	DCR	1	68	0.308369259	21.5	3.50617284	5.9	1	2	1	0	0	1	C	1	1	A	high
197	SD	SD/PD	DCR	1	41	0.309761489	24.81	3	15.7	1	2	1	0	0	1	C	1	0	A	high
93	PD	SD/PD	PD	1	38	0.314033615	60.87	1.130769231	7.6	1	2	0	0	0	1	C	1	1	A	high
96	PD	SD/PD	PD	1	53	0.331575264	18.77	3.418367347	5.4	1	3	1	1	0	1	C	1	1	A	high
423	PR	CR/PR	DCR	0	63	0.339030056	9.46	2.006578947	17.7	0	2	1	1	0	0	C	0	1	B	high
291	PR	CR/PR	DCR	0	48	0.346573811	7.78	2.728971963	14.8	1	2	0	0	0	1	C	1	1	B	high
147	SD	SD/PD	DCR	1	38	0.353843378	24.32	2.130841121	10.4	1	2	1	1	0	1	C	1	1	B	high
135	SD	SD/PD	DCR	0	39	0.359699972	18.2	2.82278481	14	1	1	0	0	0	1	C	1	0	A	high
86	PD	SD/PD	PD	1	51	0.369222714	48.22	3.825301205	7.9	1	2	1	1	0	1	C	1	1	B	high
362	PR	CR/PR	DCR	0	47	0.380129968	39.67	3.116883117	7.9	1	2	1	0	0	1	B	1	0	B	high
93	PD	SD/PD	PD	1	41	0.385692488	91.28	3.552238806	14.9	0	3	1	0	0	1	C	0	1	A	high
95	PD	SD/PD	PD	1	39	0.395650935	24.75	3.283018868	7.8	1	2	1	1	0	1	C	1	0	A	high
420	PR	CR/PR	DCR	0	63	0.396981085	33.61	4.233082707	12.9	0	2	1	0	0	1	C	1	1	A	high
98	PD	SD/PD	PD	1	68	0.399768153	21.45	2.25	9.2	1	2	1	1	0	1	C	0	0	A	high
215	SD	SD/PD	DCR	1	23	0.399788511	9.04	2.925373134	7.5	1	1	0	0	2	0	C	1	0	A	high
103	PD	SD/PD	PD	1	46	0.401449719	25.99	2.356321839	14.7	1	1	0	1	0	0	C	0	1	B	high
166	SD	SD/PD	DCR	0	67	0.40471049	32.35	1.455357143	11	1	2	1	0	0	0	C	1	1	A	high
546	PR	CR/PR	DCR	0	58	0.426981142	0.28	2.1484375	16.3	0	2	1	1	0	0	C	0	1	B	high
223	SD	SD/PD	DCR	1	40	0.43515763	150.07	1.909090909	18.3	0	2	1	0	0	1	C	1	0	B	high
409	PR	CR/PR	DCR	0	39	0.446200084	7.82	2.838461538	16.7	1	1	1	0	0	1	C	0	1	A	high
83	PD	SD/PD	PD	1	64	0.446352485	30.85	4.553398058	8.1	0	2	1	0	0	0	B	0	1	A	high
93	PD	SD/PD	PD	1	50	0.452737876	21.53	3.485714286	7.5	0	2	1	1	0	1	C	1	1	A	high
99	PD	SD/PD	PD	1	32	0.454015921	21.82	5.663461538	9.3	1	1	1	0	2	1	C	0	1	A	high
106	PD	SD/PD	PD	1	44	0.454280901	3.51	1.435483871	8.8	1	2	1	0	0	1	C	1	1	B	high
94	PD	SD/PD	PD	1	43	0.454648753	96.46	3.9875	10.6	1	2	1	1	0	1	C	1	1	A	high
86	PD	SD/PD	PD	1	47	0.498960472	39.21	4.03125	13.2	1	3	1	1	0	1	C	1	1	A	high
184	SD	SD/PD	DCR	1	65	0.504974551	10.3	2.419811321	12.8	1	1	0	0	2	0	C	0	0	A	high
96	PD	SD/PD	PD	1	36	0.508685312	1.45	6.171717172	9.3	1	2	0	1	0	0	C	1	1	A	high
96	PD	SD/PD	PD	1	47	0.516973028	115.42	6.235294118	11.8	0	2	1	0	0	1	C	0	1	B	high
107	PD	SD/PD	PD	1	71	0.530941004	4.57	2.742424242	15.4	0	2	1	0	0	1	C	0	1	A	high
192	SD	SD/PD	DCR	1	43	0.545330737	99.72	8.904109589	12.5	1	2	1	0	0	0	B	0	0	B	high
262	SD	SD/PD	DCR	1	59	0.546562468	2.65	1.302419355	6.3	1	2	1	1	2	1	B	1	0	A	high
92	PD	SD/PD	PD	1	40	0.556619907	2.45	3.602941176	15.8	1	2	1	0	0	1	C	0	0	A	high
203	SD	SD/PD	DCR	0	55	0.563718221	1.09	2.458823529	8.1	0	3	1	0	0	1	B	1	1	A	high
196	SD	SD/PD	DCR	1	38	0.567305323	30.69	4.768595041	13.1	1	2	1	1	0	0	C	0	1	A	high
407	SD	SD/PD	DCR	0	41	0.573026253	41.4	4.037037037	15.4	1	2	1	0	0	1	C	0	0	A	high
170	SD	SD/PD	DCR	1	39	0.595533623	11.43	2.586538462	7.5	1	2	1	0	0	1	C	1	0	A	high
186	SD	SD/PD	DCR	1	47	0.611832213	11.2	3.386597938	7.3	0	2	1	0	0	1	C	1	0	A	high
91	PD	SD/PD	PD	1	63	0.625373627	10.54	2.832298137	14.8	1	1	1	1	0	0	C	0	1	A	high
292	SD	SD/PD	DCR	0	72	0.626174771	0.88	1.133004926	8.7	1	1	1	0	0	0	B	0	1	B	high
94	PD	SD/PD	PD	1	44	0.634300472	18.19	3.238938053	10.5	0	2	1	0	0	1	C	0	1	A	high
280	SD	SD/PD	DCR	1	58	0.71376665	24.31	4.175182482	7.9	0	2	1	0	0	0	C	1	1	A	high
91	PD	SD/PD	PD	1	64	0.751156788	6.24	9.173333333	15.6	1	1	1	0	0	1	C	1	0	A	high
458	SD	SD/PD	DCR	0	61	0.759684966	5.37	1.640522876	7.8	1	2	1	0	2	0	B	0	0	A	high
91	PD	SD/PD	PD	1	45	0.767427064	0.47	3.20754717	7.6	1	1	1	1	0	1	B	0	0	A	high
215	SD	SD/PD	DCR	1	61	0.776727624	2.15	3.028037383	6.8	0	2	1	0	0	1	B	0	0	A	high
101	PD	SD/PD	PD	1	62	0.801994236	18.06	4.26035503	12.3	1	2	1	0	0	1	C	0	0	A	high
93	PD	SD/PD	PD	1	38	0.808157425	23.92	3.794642857	15.7	1	2	1	0	0	1	C	1	0	A	high
233	SD	SD/PD	DCR	1	51	0.842495244	5.37	6.778688525	9.9	1	2	0	0	0	0	C	0	1	A	high
90	PD	SD/PD	PD	1	44	0.848329468	29.35	2.723809524	12.8	1	3	1	1	0	1	C	1	0	B	high
242	SD	SD/PD	DCR	1	32	1.069905048	3.02	2.664	7.7	1	1	1	0	0	1	C	1	1	A	high
96	PD	SD/PD	PD	1	40	1.36893145	30.16	15.38297872	8.7	1	2	1	1	0	1	C	1	1	A	high
