# Supplementary material for: Noninvasive evaluation of neutrophil extracellular traps signature predicts clinical outcomes and immunotherapy response in hepatocellular carcinoma
Source: Front Immunol. 2023 Jul 13;14:1134521. doi: 10.3389/fimmu.2023.1134521 (PMC10374215; doi:10.3389/fimmu.2023.1134521)
Supplement: Supplementary file 3 [file DataSheet_3.zip › Raw Data_clinical data and Script/TCGA cohort_clinical data.csv]

ID	Age	Gender	OS	OS.time	DFS	DFS.time	PFS	PFS.time	AFP	Grade	Child	pT	pN	pM	Viral	FS	Stage	BST1	IL6	MAPK3	SELP	SELPLG	TLR4	NET_score	NETS_group
TCGA-DD-AAE4	49	FEMALE	0	20.26666667	1	111	1	111	7	G1	A	1	0	0		6 - Established Cirrhosis	1	0.707664167	0.198414245	2.100316899	0.666492774	2.15390208	1.00034463	0.396052813	low
TCGA-CC-A3M9	45	MALE	1	10	1	219	1	219	NA	G3		3	0	0	Hepatitis C Antibody|Hepatitis B Surface Antigen		3	1.274713946	1.59494036	2.339215115	0.196337486	2.54898838	1.961679763	-0.025113263	low
TCGA-DD-A4NI	67	MALE	0	27.2	0	816	0	816	6	G2	A	2	X	0	Hepatitis B Surface Antigen|HBV Surface Antibody|HBV Core Antibody	0 - No Fibrosis	2	0.610699782	0.161603848	1.641691647	0.613768134	1.691883788	1.543204414	-0.19121878	low
TCGA-G3-AAV3	58	FEMALE	0	13.73333333	0	412	0	412	5	G2	A	2	0	0		6 - Established Cirrhosis	2	0.722698532	0.780390207	2.030510506	0.470961798	2.034158911	0.953960802	0.475929214	low
TCGA-UB-A7MA	62	FEMALE	0	28.26666667	NA	NA	1	221	2008	G2	A	2	0	0	Hepatitis C Antibody|Hepatitis B Surface Antigen|HBV Core Antibody	0 - No Fibrosis	2	1.51240722	0.107944084	2.177788123	0.149677953	1.567442883	0.571622144	1.311511128	low
TCGA-UB-A7MF	56	MALE	1	7.133333333	1	133	1	133	2505	G2	A	3	X	X	Hepatitis C Antibody|Hepatitis B Surface Antigen|HBV Core Antibody|HBV D	6 - Established Cirrhosis	3	0.400169031	0.916651143	2.359772429	1.359622409	2.08399655	0.964531344	0.486574607	low
TCGA-BC-A112	80	MALE	1	5.1	0	153	0	153	233	G2		3	X	X		0 - No Fibrosis	0	0.852158815	0.203419121	2.373233729	0.447005006	1.790374672	1.2392711	0.995458844	low
TCGA-BC-A10U	69	MALE	1	27.9	NA	NA	1	586	38	G2		2	X	X			0	0.250469879	0.116333033	2.08172752	0.196768094	1.422747466	0.665635142	1.406653838	low
TCGA-BC-A5W4	69	MALE	1	18.23333333	NA	NA	1	384	NA	G3	A	3	X	0			3	0.196944565	0	1.802747087	0.083282511	0.767917924	0.398404311	1.705681394	high
TCGA-FV-A3I1	81	FEMALE	1	8.233333333	0	247	0	247	NA	G2		2	0	X	Hepatitis C Antibody|Hepatitis B Surface Antigen|HBV Surface Antibody	0 - No Fibrosis	2	0.733593148	0.325427208	2.245700836	1.05698747	1.835903869	1.125501649	0.544048895	low
TCGA-CC-A123	24	FEMALE	0	7.3	NA	NA	1	145	NA	G1		3	0	0	Hepatitis C Antibody|Hepatitis B Surface Antigen		3	0.419752257	0.022294818	1.973326395	0.124277989	1.510372438	0.377942005	1.370363939	low
TCGA-WQ-A9G7	71	FEMALE	0	1	0	30	0	30	NA	G3		3	X	0			0	0.628193408	0.318972328	2.21475558	0.189832751	1.139162644	0.526409938	1.808316173	high
TCGA-ED-A66X	35	MALE	0	13.53333333	1	124	1	124	5840	G3		3	0	0	Hepatitis B Surface Antigen		3	1.301367471	0.147719834	2.418358627	1.129391204	1.976170379	1.488776228	0.359534186	low
TCGA-DD-A1EK	64	FEMALE	1	18.6	NA	NA	1	167	19	G2	A	4	0	1	Hepatitis B Surface Antigen|HBV Surface Antibody|HBV Core Antibody	0 - No Fibrosis	4	0.590902778	0.485765819	2.104683218	0.013977991	1.774787427	1.239574123	0.876965942	low
TCGA-DD-AADM	58	MALE	1	0.4	0	12	0	12	112	G3	A	2	0	0			2	0.94743738	0.155270963	2.125842776	0.641004067	1.443621664	0.447017292	1.233277365	low
TCGA-MR-A8JO	34	MALE	0	11	NA	NA	0	330	2	G3		1	0	X	Hepatitis C Antibody|Hepatitis B Surface Antigen|HBV Core Antibody		1	1.03419632	0.902260281	2.199850939	0.67186425	1.952205505	1.384635739	0.365674644	low
TCGA-QA-A7B7	48	MALE	0	3.133333333	NA	NA	1	88	1751	G2	A	2	X	X		0 - No Fibrosis	2	0.777418652	0.188663205	2.233226212	1.682389626	1.291903367	0.945945607	0.69420525	low
TCGA-CC-A8HT	74	MALE	1	4.666666667	1	83	1	83	NA	G2		3	0	0	Hepatitis C Antibody|Hepatitis B Surface Antigen		3	0.538274193	0.238290441	1.986530194	0.026834172	1.534076876	1.451020778	0.775386485	low
TCGA-FV-A4ZP	78	MALE	1	82.86666667	NA	NA	0	2486	20326	G2		3	X	0			3	0.155527233	0	2.467409517	0.281729741	1.893857078	0.466066749	1.710075365	high
TCGA-DD-A4NJ	54	FEMALE	0	30.93333333	1	549	1	549	5	G2	A	2	0	0	Hepatitis B Surface Antigen|HBV Surface Antibody|HBV Core Antibody	1,2 - Portal Fibrosis	2	0.756307594	0.467889236	2.14981486	0.594209053	1.851190108	1.308626612	0.520117231	low
TCGA-CC-5258	48	MALE	1	4.3	NA	NA	0	129	NA	G2		2	0	0	Hepatitis C Antibody|HBV Surface Antibody		2	1.293518142	0.099406918	1.883095035	0.051981951	1.749084221	1.20993712	0.484230808	low
TCGA-EP-A2KB	46	FEMALE	1	19.86666667	1	161	1	161	2128	G2	A	1	X	X			1	0.529739682	0.126777432	2.050709539	0.199485887	1.196436455	0.731752634	1.43849144	low
TCGA-G3-A25X	73	MALE	0	59.3	0	1779	0	1779	11	G3	A	2	0	0		1,2 - Portal Fibrosis	2	1.002443243	0.182969647	2.268532366	0.589011015	2.133985293	0.84855164	0.728741559	low
TCGA-DD-AAD1	51	FEMALE	0	18.8	NA	NA	1	127	451	G4	A	1	0	0			1	1.205464712	0.610696825	2.213322646	1.32024443	2.091930197	1.327737051	-0.030225546	low
TCGA-G3-A3CK	61	MALE	0	19.5	0	585	0	585	3	G2	A	1	0	0		6 - Established Cirrhosis	1	0.601341234	0.117793482	1.905064315	0.212107936	1.678832156	0.989685763	0.721549962	low
TCGA-5C-A9VH	70	MALE	0	10.73333333	0	322	0	322	NA	G2	A	1	0	0			1	0.669225304	0.192506949	2.349254294	1.010722009	1.442888241	0.874875544	1.157296243	low
TCGA-FV-A23B	70	FEMALE	1	61.73333333	1	1453	1	1453	NA			2	0	0			2	0.326721617	0.373969294	1.748290322	0.107032486	1.680510684	1.202517658	0.46110072	low
TCGA-DD-AADR	58	MALE	0	67.6	1	1700	1	1700	3	G3	A	1	0	0		6 - Established Cirrhosis	1	0.624616901	0.1178708	1.841731023	0.474527283	1.458616576	0.666618043	0.83460013	low
TCGA-DD-A4NQ	60	MALE	1	12.43333333	1	126	1	126	141	G3	A	2	0	0	Hepatitis C Virus R|Hepatitis B Surface Antigen|HBV Surface Antibody|HBV Core Antibody		2	0.427911381	0.838559985	2.05725763	0.046744261	1.283228066	1.366890342	1.077916889	low
TCGA-G3-A5SM	58	MALE	0	17.33333333	1	252	1	252	12	G3	A	2	X	0		6 - Established Cirrhosis	2	0.807937709	0.635416586	2.215029089	0.797857812	1.589913348	1.217039423	0.728607475	low
TCGA-MI-A75E	61	MALE	0	16.9	0	507	0	507	5	G2	A	4	0	0	HCV Genotype	1,2 - Portal Fibrosis	3	1.049806438	0.335709319	2.041365358	0.658902309	1.828783012	0.923777258	0.528754562	low
TCGA-DD-A11D	57	FEMALE	1	52	1	498	1	498	8	G2	A	1	0	0		6 - Established Cirrhosis	1	0.374893099	0.148970736	1.995652824	0.403537428	1.132952031	0.663937698	1.363095122	low
TCGA-CC-5262	67	MALE	1	3.433333333	NA	NA	0	103	NA	G1		4	0	0	Hepatitis C Antibody|Hepatitis B Surface Antigen		3	1.156192187	0.529951318	2.281928352	1.220080933	1.947889809	1.227957487	0.291650646	low
TCGA-2Y-A9GY	64	FEMALE	1	25.23333333	1	637	1	637	27600	G3		2	X	X			2	0.854117825	0.401893279	2.440144748	0.162668183	2.220856639	1.238748536	0.919390524	low
TCGA-ES-A2HT	54	MALE	1	14.6	0	438	0	438	4	G2	A	1	X	X		0 - No Fibrosis	1	0.467818527	0.270500129	1.907661966	0.778773654	1.419408453	0.622653758	0.841106938	low
TCGA-DD-AAW0	54	MALE	0	67.16666667	0	2015	0	2015	3	G2	A	1	0	0		3,4 - Fibrous Speta	1	0.951235592	0.233051829	2.054179435	1.274511657	1.9081586	1.402745555	-0.081738097	low
TCGA-G3-A3CI	71	MALE	0	6	0	180	0	180	2	G2	A	1	0	0		0 - No Fibrosis	1	0.683110639	0.309364811	2.033994907	0.673760417	1.611563068	1.129286393	0.609319247	low
TCGA-DD-AAVV	56	MALE	0	81.83333333	0	2455	0	2455	7	G3	A	2	0	0		3,4 - Fibrous Speta	2	1.875421242	0.164567091	2.396334247	0.728068318	2.018010425	1.312541229	0.512380525	low
TCGA-DD-A39Y	67	MALE	1	5.7	0	171	0	171	5600	G3	A	1	X	0	Hepatitis B Surface Antigen|HBV Surface Antibody|HBV Core Antibody	0 - No Fibrosis	1	1.172934709	0.015480459	2.216682865	0.266935554	1.445809124	0.563796485	1.458060754	high
TCGA-DD-A1EB	72	FEMALE	0	67.23333333	1	505	1	505	7	G2	B	1	0	0	Hepatitis B Surface Antigen|HBV Surface Antibody|HBV Core Antibody	0 - No Fibrosis	1	0.474588895	0.053995298	1.813717556	0.169039286	1.186696324	2.022287512	0.397206335	low
TCGA-DD-AAD6	66	MALE	0	22.4	1	50	1	50	NA	G3	A	3	0	0			3	0.148593946	0.236212583	1.857077855	0.087806564	0.809143118	0.457510916	1.712009125	high
TCGA-ED-A4XI	58	MALE	0	27.3	0	819	0	819	573	G3		2	0	0	Hepatitis B Surface Antigen		2	1.111880942	0.307496894	2.021386548	1.537136853	1.763643253	1.430973523	-0.207770266	low
TCGA-HP-A5MZ	78	MALE	1	3.033333333	0	91	0	91	NA	G2		1	X	0	Hepatitis C Antibody|Hepatitis B Surface Antigen|HBV Surface Antibody		1	1.110059136	0.817115771	2.145540045	1.202510582	2.011829688	1.387163494	-0.038048466	low
TCGA-DD-AAVU	46	MALE	0	73.4	1	1630	1	1630	2	G2	A	2	0	0		3,4 - Fibrous Speta	2	1.202959941	0	1.796836086	0.025916224	1.279417831	0.480125322	1.149904105	low
TCGA-DD-A4NO	65	MALE	0	74.83333333	1	990	1	990	3	G1	A	1	0	0	Hepatitis C Virus R|Hepatitis B Surface Antigen|HBV Surface Antibody|HBV Core Antibody	0 - No Fibrosis	1	0.759633066	0.856289109	1.911890187	0.606177275	1.348317639	1.116259581	0.623864829	low
TCGA-BC-A10W	50	MALE	1	3.033333333	NA	NA	1	91	79	G3		4	X	X	Hepatitis B Surface Antigen		0	0.719781646	0.04504471	2.230051904	0.103133923	1.632456775	1.099202278	1.193982385	low
TCGA-LG-A9QC	48	MALE	0	14.16666667	0	425	0	425	NA	G2		1	X	0			1	0.535369657	0.088429466	1.903221499	0.317240652	0.908112824	0.779724694	1.347721874	low
TCGA-DD-A11C	69	MALE	0	22.06666667	NA	NA	0	662	11	G3	A	1	0	0	Hepatitis B Surface Antigen|HBV Surface Antibody|HBV Core Antibody	0 - No Fibrosis	1	0.706887735	1.445096192	2.105474823	0.714633365	1.735623359	1.518231075	0.311379096	low
TCGA-DD-AADB	51	MALE	0	41.4	0	1242	0	1242	419	G4	A	1	0	0			1	1.008987154	0.039982707	2.451662057	0.123904571	1.986514346	0.817917017	1.359197339	low
TCGA-DD-AAVZ	38	MALE	0	63.33333333	0	1900	0	1900	945	G2	A	1	0	0		6 - Established Cirrhosis	1	2.055555303	0.085309471	1.975797944	0.988419434	1.396806424	0.938192798	0.414010472	low
TCGA-BC-A216	62	FEMALE	0	45.03333333	0	1351	0	1351	831	G2		3	X	0		0 - No Fibrosis	3	0.523624061	0.05151144	2.19115768	0.17885997	1.53304633	1.087849557	1.208875084	low
TCGA-DD-A1EF	57	FEMALE	1	13.13333333	NA	NA	1	394	16211	G3	B	1	0	0	Hepatitis B Surface Antigen|HBV Surface Antibody|HBV Core Antibody	3,4 - Fibrous Speta	1	0.745601596	0.089509052	2.034507381	0.415111755	1.76985851	0.951698482	0.734782519	low
TCGA-DD-AADL	58	MALE	0	21.2	0	636	0	636	14	G4	A	1	0	0			1	0.474286904	0.03497776	1.931285848	0.136481896	0.975350398	1.590527484	0.980727207	low
TCGA-KR-A7K8	57	MALE	0	30.2	0	906	0	906	154	G1		1	0	0			1	1.239685823	0.068444418	2.17773716	0.403180879	2.147152841	1.05895047	0.533383719	low
TCGA-ED-A7PX	48	FEMALE	0	0.2	0	6	0	6	24	G3		2	X	0	Hepatitis B Surface Antigen		2	0.847817497	0.128477871	2.25459123	1.12683646	1.843513509	1.147280714	0.494647542	low
TCGA-DD-AADK	68	FEMALE	0	34.96666667	0	1049	0	1049	236	G3	A	2	0	0		6 - Established Cirrhosis	2	1.560492029	0.234406801	2.078408467	1.396019871	1.762363594	0.726645946	0.281887876	low
TCGA-BW-A5NO	50	MALE	0	0.666666667	NA	NA	0	20	NA	G2		3	X	X		3,4 - Fibrous Speta	3	0.804135354	0.531031664	1.958643504	0.179827808	1.643055068	1.037189803	0.756591123	low
TCGA-DD-A39W	29	FEMALE	1	27.56666667	0	827	0	827	NA	G2		3	0	0			3	0.380442703	0.119562982	1.939629551	0.397184874	1.39051221	0.943041808	0.943492284	low
TCGA-GJ-A9DB	68	MALE	1	2.233333333	0	67	0	67	NA	G2		1	0	X			1	0.792893859	0.273026805	2.131392454	1.363967011	1.662761098	1.113121216	0.346716912	low
TCGA-DD-A1EA	68	MALE	0	80.5	1	754	1	754	3	G2	A	2	0	0	Hepatitis B Surface Antigen|HBV Surface Antibody|HBV Core Antibody|HBV D	1,2 - Portal Fibrosis	2	0.507223819	0.157335811	2.084541221	0.315791547	1.821513169	1.234578165	0.693337526	low
TCGA-UB-A7MD	67	MALE	1	1.733333333	0	52	0	52	23	G3	A	1	0	X	Hepatitis C Antibody|Hepatitis C Virus R|HCV Genotype|Hepatitis B Surface Antigen	6 - Established Cirrhosis	1	0.99126055	0.558790585	2.235088082	0.669749603	1.862978533	1.548034167	0.412621197	low
TCGA-ES-A2HS	80	MALE	1	22.93333333	0	688	0	688	1	G2	A	1	X	X		0 - No Fibrosis	1	0.517436844	0.075397483	1.68779501	0.258950256	1.14679245	0.49506721	1.068859996	low
TCGA-G3-A3CJ	52	MALE	0	19.8	1	296	1	296	3	G2	A	2	0	0		5 - Nodular Formation and Incomplete Cirrhosis	2	1.70199481	2.003447914	1.999500408	0.143101367	1.140061188	0.485927879	1.280921496	low
TCGA-FV-A3R2	75	MALE	1	6.466666667	0	194	0	194	NA			1	X	X	Hepatitis C Antibody|Hepatitis B Surface Antigen|HBV Surface Antibody		1	0.391566525	0.099715977	1.757664794	0.010394538	1.457610226	0.765086492	0.939147335	low
TCGA-2Y-A9GZ	82	FEMALE	1	28.26666667	1	719	1	719	7	G2	A	2	X	X	Hepatitis C Antibody|HBV Core Antibody		2	0.618671799	0.484640912	1.924367363	0.121867925	1.117764989	1.118148314	1.099530944	low
TCGA-4R-AA8I	66	MALE	1	8.733333333	1	158	1	158	5	G2	A	2	X	X	Hepatitis C Antibody|Hepatitis B Surface Antigen	6 - Established Cirrhosis	2	0.942951907	0.592802108	1.939529898	0.784101754	1.520165483	1.569271027	0.172620263	low
TCGA-DD-A4NG	77	MALE	1	26.73333333	1	430	1	430	3	G2	A	3	X	0	Hepatitis B Surface Antigen|HBV Surface Antibody|HBV Core Antibody		3	0.624665351	0.211833195	2.082478903	0.111434938	1.38561857	0.862990952	1.298529856	low
TCGA-RC-A6M5	20	FEMALE	0	0.5	NA	NA	0	15	NA	G2	A	1	1	0			4	1.250582863	0.322616244	2.204953745	1.149579076	1.264331669	1.089618308	0.7823342	low
TCGA-2Y-A9H0	49	MALE	0	122.5	0	3675	0	3675	7598	G1		3	0	0			3	0.204498287	0.075093858	2.323708264	0.034216962	1.715851348	1.098888498	1.386069898	low
TCGA-DD-A11B	73	MALE	1	0.466666667	NA	NA	0	14	15	G2	A	1	0	0	Hepatitis B Surface Antigen|HBV Surface Antibody|HBV Core Antibody	6 - Established Cirrhosis	1	0.739168648	0.301463396	1.661016002	0.93182684	1.184745938	1.474832034	0.044029072	low
TCGA-G3-A25V	68	MALE	0	28.66666667	1	489	1	489	15	G2	A	1	0	0		6 - Established Cirrhosis	1	0.995784754	0.65905701	1.964245844	0.898865661	1.845892144	0.990800431	0.235409167	low
TCGA-5R-AA1C	57	MALE	0	17.33333333	0	520	0	520	2	G2	B	2	0	0	Hepatitis C Antibody|Hepatitis B Surface Antigen	1,2 - Portal Fibrosis	2	0.413176933	0.044388889	1.991098133	0.052379859	1.388761479	1.117520226	1.095000771	low
TCGA-ED-A8O6	50	FEMALE	1	1.866666667	0	56	0	56	3000	G3		3	0	0	Hepatitis C Antibody|Hepatitis B Surface Antigen		3	0.42095526	0.036972294	2.009078327	0.215906984	1.500311404	0.645676817	1.226131354	low
TCGA-DD-AADD	51	MALE	0	41.03333333	0	1231	0	1231	9804	G4	A	1	0	0			1	0.284305424	0.135113442	2.362272562	0.082712194	1.493817342	0.888406146	1.67863181	high
TCGA-BC-A10S	81	MALE	1	47.43333333	1	1130	1	1130	NA	G1		3	X	X			0	0.921230146	1.013996988	2.078667428	0.273501211	2.046789825	1.212728546	0.443589754	low
TCGA-DD-AAEB	60	MALE	0	15.93333333	0	478	0	478	1	G2	A	1	0	0			1	0.738236942	0.029911551	1.904612864	0.336129226	1.137911757	0.482236959	1.316541711	low
TCGA-WX-AA44	64	FEMALE	0	20.5	NA	NA	1	246	48	G3	A	1	X	X	Hepatitis C Antibody	6 - Established Cirrhosis	1	0.711285207	0.247400213	2.258023853	0.996886083	1.669518386	1.416300867	0.552498246	low
TCGA-PD-A5DF	58	FEMALE	1	21.3	NA	NA	1	639	NA	G2		4	0	0			3	0.983110115	0.309702687	2.176921919	0.538811243	1.762508376	1.440761747	0.546256048	low
TCGA-YA-A8S7	68	MALE	1	13.73333333	1	398	1	398	56	G3		3	0	X			3	0.856075495	0.653660222	2.339667931	0.634215981	2.582097252	1.903791355	-0.121276452	low
TCGA-5R-AA1D	17	FEMALE	0	14.96666667	0	449	0	449	5	G3	B	3	0	0	Hepatitis C Antibody|Hepatitis B Surface Antigen	0 - No Fibrosis	3	1.468659521	1.267241129	2.242168027	1.808207046	1.882468447	1.696554766	-0.383478149	low
TCGA-DD-AACH	69	MALE	1	6.5	1	83	1	83	7	G3	A	2	0	0		6 - Established Cirrhosis	2	0.339052804	1.242672256	2.263976856	0.376357711	1.693468814	1.260806362	0.960838646	low
TCGA-CC-A8HV	51	FEMALE	1	9.3	1	149	1	149	NA	G2		2	0	0	Hepatitis C Antibody|Hepatitis B Surface Antigen		2	0.547091163	0.043160219	2.157314149	0.176812937	0.945628064	1.08733412	1.578234691	high
TCGA-G3-AAV0	58	MALE	0	15.86666667	0	476	0	476	4	G2	A	1	0	0	Hepatitis C Antibody|Hepatitis B Surface Antigen|HBV Surface Antibody	0 - No Fibrosis	1	0.279722972	0.126869183	1.944703104	1.061542835	1.11601968	0.63020337	0.998227358	low
TCGA-DD-AAED	51	MALE	0	25.43333333	1	198	1	198	2405	G3	A	1	0	0		1,2 - Portal Fibrosis	1	0.256527111	0	1.633106951	0.119437204	1.242456896	0.397110047	1.098384455	low
TCGA-DD-A73F	77	FEMALE	0	36.16666667	0	1085	0	1085	283	G1	A	1	0	0		0 - No Fibrosis	1	0.574491235	0.304542592	2.058217599	0.451045785	2.150054621	1.385023835	0.245859971	low
TCGA-DD-A4NN	56	FEMALE	1	29.96666667	1	166	1	166	4223	G3	A	1	0	0		0 - No Fibrosis	1	0.497094385	0.216560666	2.086953468	0.794706608	1.27035698	0.752960507	1.117060418	low
TCGA-DD-AAEI	72	MALE	0	51.03333333	1	491	1	491	24	G2	A	1	0	0		6 - Established Cirrhosis	1	0.443484798	0.075534463	1.797576628	0.197260091	1.520621763	1.034587714	0.692117319	low
TCGA-UB-AA0V	69	FEMALE	0	10.46666667	0	314	0	314	3	G1	A	D	X	X	Hepatitis C Antibody|Hepatitis B Surface Antigen|HBV Core Antibody	0 - No Fibrosis	1	1.337215001	0.439848935	1.817723348	1.348978087	1.581213127	1.575756189	-0.396386395	low
TCGA-DD-AADO	55	MALE	0	15.1	0	453	0	453	176037	G3	A	1	0	0			1	0.53850891	0	2.094610717	0.368918286	1.997814339	0.580510371	0.933185083	low
TCGA-DD-AAVY	56	MALE	0	65.66666667	0	1970	0	1970	11	G2	A	3	0	0		0 - No Fibrosis	3	0.786009791	0	1.938496629	0.228104949	0.943773535	0.891692451	1.317976976	low
TCGA-FV-A3R3	38	FEMALE	1	12.2	0	366	0	366	NA	G2		1	X	X			1	1.183920803	0.347961975	2.182079556	1.104004353	1.869529786	1.360989124	0.195143691	low
TCGA-DD-A4NS	61	FEMALE	1	81.86666667	1	893	1	893	2	G2		1	0	0	Hepatitis B Surface Antigen|HBV Surface Antibody|HBV Core Antibody	0 - No Fibrosis	1	1.585924882	0.677366006	2.270076784	1.650912824	2.07533946	1.707507024	-0.393182103	low
TCGA-MI-A75H	77	MALE	0	24.9	1	301	1	301	11		B		X	X	HCV Genotype	6 - Established Cirrhosis	0	0.531887014	0.023785702	2.164230745	0.144189368	1.763340617	1.04525655	1.048813191	low
TCGA-UB-A7MC	59	MALE	0	16.66666667	1	359	1	359	126	G3	A	3	0	X	Hepatitis C Antibody|Hepatitis B Surface Antigen|HBV D	1,2 - Portal Fibrosis	3	0.683255288	0.083453252	2.129112758	0.033977141	1.004158343	0.765790988	1.730433965	high
TCGA-FV-A4ZQ	52	MALE	0	0.4	0	12	0	12	NA	G2		1	X	0	Hepatitis C Virus R		1	0.663540599	0.181060109	2.161712221	0.369873039	2.10656263	1.510642273	0.385902061	low
TCGA-DD-AAEG	59	FEMALE	0	23.96666667	0	719	0	719	1	G3	A	1	0	0		6 - Established Cirrhosis	1	0.516909467	0.077824423	2.207558957	0.330047861	0.760107897	1.131426036	1.680352289	high
TCGA-DD-AAD5	54	MALE	0	44.83333333	1	130	1	130	73	G3	A	1	0	0		3,4 - Fibrous Speta	1	0.53250335	1.836910536	2.493888101	0.034448724	2.007891458	1.173264369	1.225533898	low
TCGA-K7-A5RG	66	MALE	0	17.3	0	519	0	519	19	G1		1	X	X	HCV Genotype		1	0.91550525	0.876308023	2.285249387	0.556158565	2.453678782	1.864355876	-0.065727982	low
TCGA-XR-A8TD	49	FEMALE	0	34.33333333	0	1030	0	1030	188	G3	A	3	0	0		0 - No Fibrosis	3	1.33371966	0.447105442	2.265531911	0.695654589	2.162327875	1.227061392	0.36288454	low
TCGA-DD-AACY	61	MALE	0	48.33333333	1	776	1	776	290	G3	A	1	0	0		3,4 - Fibrous Speta	1	0.444266211	0.170578167	1.862043805	0.393112607	1.204598307	0.616648176	1.142327128	low
TCGA-KR-A7K7	61	FEMALE	0	31.7	1	239	1	239	308836	G1		2	0	0			2	0.322074593	0.159875771	2.18076424	0.186424409	1.889635676	0.449860053	1.328903669	low
TCGA-G3-A25Y	52	FEMALE	1	15.06666667	1	355	1	355	35	G3	A	1	0	0		3,4 - Fibrous Speta	1	1.14337422	0.242746015	2.093021514	0.539504223	1.877832116	1.124499475	0.503435108	low
TCGA-K7-AAU7	61	MALE	0	11.96666667	NA	NA	1	58	290	G2	A	2	X	X			2	0.948142813	2.143746369	2.123934876	1.128212204	1.78675635	1.250500276	0.162517004	low
TCGA-BC-A3KF	66	FEMALE	0	0.266666667	0	8	0	8	NA	G2		1	X	0			1	0.584085784	0.026518038	2.234825676	0.501289635	1.142593273	1.12440484	1.353081067	low
TCGA-BC-A10Z	62	FEMALE	1	1.133333333	0	34	0	34	779	G2		1	0	X			1	0.254785137	0.084489971	2.269320424	0.107044744	0.67110508	1.288935889	1.899266567	high
TCGA-UB-AA0U	60	MALE	0	10.9	NA	NA	1	106	26	G2	A	2	X	X	Hepatitis C Antibody|Hepatitis B Surface Antigen|HBV Core Antibody	0 - No Fibrosis	2	1.032241476	0.419412841	2.186973849	0.807932455	1.793275457	1.414861815	0.399922213	low
TCGA-DD-AAEE	55	MALE	0	27	1	224	1	224	3	G4	A	1	0	0		6 - Established Cirrhosis	1	0.64488229	0.034247663	2.021959941	0.256417796	1.0761826	0.716527074	1.449011505	low
TCGA-ZP-A9D0	67	FEMALE	0	36.36666667	0	1091	0	1091	NA	G1	A	1	X	X		0 - No Fibrosis	0	0.42117538	0.342469495	1.916019758	1.102567943	1.251624168	0.865877393	0.669119978	low
TCGA-DD-A1EG	76	MALE	1	45.73333333	1	875	1	875	16	G3	A	1	0	0	Hepatitis B Surface Antigen	1,2 - Portal Fibrosis	1	0.81890776	0.221509549	2.216621208	0.764653458	2.040348641	1.129326989	0.497768483	low
TCGA-CC-A7IL	61	MALE	1	9.266666667	1	179	1	179	NA	G1		3	0	0	Hepatitis C Antibody|Hepatitis B Surface Antigen		3	1.28782905	0.057645394	2.143405709	0.099932837	0.592581266	0.474918765	2.079646635	high
TCGA-RC-A6M4	74	FEMALE	0	0.733333333	NA	NA	0	22	5	G2	A	3	X	X			3	0.696630113	0.015809968	2.115682916	0.200845091	0.693818455	0.5255649	1.985938785	high
TCGA-ED-A7XP	53	FEMALE	0	13.33333333	1	187	1	187	18	G3		2	0	0	Hepatitis B Surface Antigen		2	1.89820567	0.038853813	1.992667207	0.844635793	1.626178966	1.260606896	0.191950597	low
TCGA-2Y-A9HA	70	MALE	1	1.2	NA	NA	1	36	114	G2	A	2	X	X	Hepatitis C Antibody	3,4 - Fibrous Speta	2	0.822087342	0.074121301	2.216275197	0.382064446	1.266233574	0.844247579	1.419397244	low
TCGA-DD-AAE2	51	MALE	0	21.26666667	0	638	0	638	41	G3	A	1	0	0		6 - Established Cirrhosis	1	1.668887237	0.108634686	2.048470684	0.808965806	1.667179256	1.810119189	-0.021311205	low
TCGA-DD-AADF	64	FEMALE	1	3.833333333	0	115	0	115	725	G4	A	1	0	0			1	0.448126826	0.023587974	2.189611326	0.041507112	1.167736576	0.270704381	2.02161942	high
TCGA-DD-AACW	43	MALE	0	47.46666667	0	1424	0	1424	1726	G3	A	1	0	0			1	1.734573229	0	1.975633036	0.945182383	1.441922176	1.293583512	0.257299425	low
TCGA-MI-A75I	61	MALE	0	21	1	265	1	265	NA	G1	A	2	X	X			0	0.441269834	0.038366064	1.983161721	0.077747305	1.374928432	0.773121007	1.273884634	low
TCGA-FV-A3I0	76	FEMALE	0	28.26666667	1	159	1	159	NA	G2		2	X	0			2	0.712812338	0.133233258	2.249216665	0.092549962	1.570548914	0.556880185	1.578447365	high
TCGA-2Y-A9H1	58	MALE	1	40.96666667	1	321	1	321	3	G2		1	X	X	Hepatitis C Antibody	1,2 - Portal Fibrosis	1	0.402878438	0.048582437	1.796160652	0.208721657	1.603491062	0.334952206	1.034734864	low
TCGA-CC-A8HU	39	FEMALE	1	11.46666667	1	301	1	301	NA	G3		3	0	0	Hepatitis C Antibody|Hepatitis B Surface Antigen		3	1.827757721	0.06513444	2.393173351	0.242060905	1.065681241	0.754793858	1.773042696	high
TCGA-DD-AAD2	66	MALE	0	21.93333333	0	658	0	658	25	G2	A	1	0	0		1,2 - Portal Fibrosis	1	1.070228453	0.422510546	2.082658947	0.747348774	1.916266769	1.046012545	0.40078516	low
TCGA-BC-A10R	66	FEMALE	1	10.26666667	1	199	1	199	27	G2		3	X	X			0	0.813242468	0.471176603	2.192863652	0.560776978	1.183146455	0.944288868	1.27511619	low
TCGA-G3-A5SL	70	MALE	0	20.7	0	621	0	621	4	G2		2	X	0		0 - No Fibrosis	2	0.753182299	0.150036506	1.89693817	0.117949095	1.077467781	0.719479939	1.316590246	low
TCGA-CC-A1HT	50	MALE	1	3.366666667	NA	NA	0	101	NA	G3		3	0	0	Hepatitis C Antibody|Hepatitis B Surface Antigen		3	1.364804925	1.549859952	2.403606306	0.417621654	2.323785858	1.679482771	0.262112813	low
TCGA-2Y-A9GV	54	FEMALE	1	84.4	0	2532	1	1745	6	G1		1	X	X	Hepatitis C Antibody|Hepatitis B Surface Antigen|HBV Core Antibody		1	1.48019496	0.779802122	1.974204036	0.39813761	1.822710868	1.421466696	0.192181712	low
TCGA-ED-A7XO	29	MALE	0	14.23333333	1	262	1	262	4	G2		3	0	0	Hepatitis C Antibody|Hepatitis B Surface Antigen		3	1.038031044	0.963438156	2.146760662	0.770655326	1.69470512	1.169256854	0.542654841	low
TCGA-CC-A5UC	63	MALE	1	11.56666667	0	347	1	312	NA	G3		3	0	0	Hepatitis C Antibody|Hepatitis B Surface Antigen		3	1.653746174	0.208704434	2.126874285	0.941613786	1.489054303	0.963427051	0.631393653	low
TCGA-DD-AAVQ	38	MALE	0	90.93333333	1	1509	1	1509	1456	G2	A	1	0	0		6 - Established Cirrhosis	1	0.785361018	0.516180419	2.316810528	1.141747627	2.330625614	0.966145215	0.320305697	low
TCGA-BD-A3EP	75	FEMALE	0	13.63333333	0	409	0	409	17	G2	A	1	0	0		1,2 - Portal Fibrosis	1	0.971977361	0.707198146	2.190694088	1.273843991	2.145268246	1.179699091	0.041574733	low
TCGA-DD-A39V	77	MALE	1	21.43333333	1	455	1	455	NA	G3	A	2	X	0		0 - No Fibrosis	2	2.016210021	0.138157457	2.036404283	0.275205934	1.919725123	0.81054373	0.572908062	low
TCGA-DD-A3A1	65	MALE	1	7.766666667	0	233	0	233	6	G2	A	3	0	0		0 - No Fibrosis	3	0.463178635	0.114515567	1.939771916	0.035602281	1.827829188	0.642726101	0.977839893	low
TCGA-DD-A4NR	85	FEMALE	1	0.3	0	9	0	9	40250	G3	A	1	0	0	Hepatitis B Surface Antigen|HBV Surface Antibody|HBV Core Antibody	6 - Established Cirrhosis	1	1.023729264	1.364452314	2.259062434	1.13374351	2.333435172	1.721467339	-0.278800987	low
TCGA-DD-AAC9	51	MALE	0	11.56666667	0	347	0	347	5	G2	A	1	0	0		6 - Established Cirrhosis	1	0.918346205	0.503957256	2.013017149	1.23403944	1.840150616	0.759107272	0.289317364	low
TCGA-CC-5259	60	FEMALE	0	8.333333333	1	180	1	180	NA	G2		4	0	0	Hepatitis C Antibody|Hepatitis B Surface Antigen		3	0.21247073	0.061109231	1.882679666	0.154013382	1.043185433	0.237144444	1.672581997	high
TCGA-DD-AADC	53	MALE	1	14.16666667	1	101	1	101	36	G3	A	1	0	0			1	0.696994078	0	2.283860999	0.19107779	1.199473917	0.699980201	1.769300422	high
TCGA-NI-A8LF	74	MALE	0	26.63333333	0	799	0	799	NA	G3		1	X	X			1	1.746966798	0.300132784	1.998364392	0.681955645	1.062395253	1.091271256	0.794476278	low
TCGA-DD-A39Z	43	FEMALE	1	20.03333333	0	601	0	601	NA	G2	B	2	X	0			2	0.278223762	0.068578462	1.732797366	0.027773251	1.027191231	0.19920042	1.547296826	high
TCGA-G3-A7M5	76	MALE	0	14.9	0	447	0	447	6	G2	A	1	X	X	Hepatitis C Antibody|Hepatitis B Surface Antigen|HBV Surface Antibody	0 - No Fibrosis	1	0.639068774	0.111715954	1.808312079	0.198654175	1.08451207	0.391207808	1.353245421	low
TCGA-MI-A75G	63	MALE	0	23.26666667	0	698	0	698	6	G2	B	2	0	0	HCV Genotype	6 - Established Cirrhosis	2	0.385074518	0.068005998	1.784079619	0.170357302	1.050260239	1.260244433	0.903205231	low
TCGA-CC-A7IK	59	MALE	1	8.733333333	1	150	1	150	NA	G3		3	0	0	Hepatitis C Antibody|Hepatitis B Surface Antigen		3	0.541498305	0.036309673	2.257406835	0.042883115	1.159927109	0.888052215	1.752314164	high
TCGA-G3-A5SJ	59	MALE	0	23.26666667	1	308	1	308	3	G2	B	1	X	0		6 - Established Cirrhosis	1	0.705228868	0.478843013	2.157475038	0.572805932	2.053452704	1.47844791	0.307955374	low
TCGA-ZS-A9CE	79	FEMALE	0	41.36666667	0	1241	1	892	NA	G1	A	2	X	X	Hepatitis C Antibody|Hepatitis B Surface Antigen	0 - No Fibrosis	2	0.408264109	0.014545738	1.841988568	0.150849213	0.366794952	0.927407495	1.673663058	high
TCGA-DD-A73B	72	FEMALE	1	9.433333333	1	240	1	240	30	G2	B	1	0	0	Hepatitis B Surface Antigen	6 - Established Cirrhosis	1	0.77978883	0.033481137	1.99935851	0.424356499	0.834780947	2.023691881	0.729913493	low
TCGA-RC-A7SB	53	MALE	0	19.6	0	588	0	588	3	G2	B	2	0	0		0 - No Fibrosis	2	0.384373403	0.124838268	2.017398968	0.146083949	1.152468439	0.961863408	1.342142246	low
TCGA-DD-AADN	59	MALE	0	29.93333333	0	898	0	898	151367	G4	A	1	X	X			1	0.519063785	0	2.278409399	0.021933741	2.136366973	0.616013383	1.257617098	low
TCGA-CC-A5UE	48	MALE	1	9.066666667	1	175	1	175	NA	G2		4	0	0	Hepatitis C Antibody|Hepatitis B Surface Antigen		3	0.352031478	0.061040584	2.071707878	0.024654185	1.432066659	1.64593986	0.898627141	low
TCGA-DD-AACZ	63	FEMALE	1	5.7	1	88	1	88	25	G4	A	1	0	0			1	0.844482548	0.15187513	2.362720686	0.104308912	2.279966092	1.689422502	0.554196061	low
TCGA-DD-A3A3	45	MALE	1	17.83333333	0	535	0	535	6	G2	B	1	0	0		0 - No Fibrosis	1	1.565221326	0.022429398	2.131134677	0.039488814	1.353394821	0.239360959	1.641977894	high
TCGA-2Y-A9H8	85	FEMALE	1	21.1	1	398	1	398	234000	G2		1	X	X	Hepatitis C Virus R|HBV Surface Antibody|HBV D		0	0.967020163	0.388007384	2.081269618	0.470436468	1.785212445	0.611735022	0.903926196	low
TCGA-DD-AAEK	51	MALE	0	35.56666667	0	1067	0	1067	5166	G3	A	2	0	0		6 - Established Cirrhosis	2	0.770473479	0.100816931	2.006362069	0.706078236	2.149008645	1.164177221	0.146746771	low
TCGA-DD-A4ND	56	FEMALE	0	91.53333333	0	2746	1	15	NA	G3	A	1	0	0		0 - No Fibrosis	1	1.283851628	0.994221689	1.895184507	1.319351475	1.924406618	1.423835243	-0.450698863	low
TCGA-2Y-A9H7	81	FEMALE	0	38.93333333	1	1117	1	1117	6	G2	A	1	0	X	Hepatitis C Antibody|Hepatitis B Surface Antigen|HBV Surface Antibody|HBV Core Antibody	3,4 - Fibrous Speta	1	0.340908198	0.047944633	1.880438557	0.159318305	1.587481071	0.75886888	0.958217309	low
TCGA-RC-A7S9	47	FEMALE	0	21.33333333	0	640	0	640	10	G3	A	1	0	0		6 - Established Cirrhosis	1	0.283578154	0	1.947367851	1.458301548	1.420188056	0.528577963	0.643989938	low
TCGA-G3-A25S	64	MALE	1	13.86666667	NA	NA	1	37	281	G2	A	1	0	0		6 - Established Cirrhosis	1	0.521286013	0.020450578	2.535602337	0.399630843	1.570965594	0.817888825	1.713257632	high
TCGA-BC-A217	75	FEMALE	1	46.56666667	0	1397	0	1397	28	G3		2	X	0		0 - No Fibrosis	2	1.817557604	0.36137556	2.20027917	0.091722449	1.810082647	0.909297704	0.942392918	low
TCGA-DD-AAW2	69	MALE	0	61.83333333	1	391	1	391	3	G2	A	1	0	0		6 - Established Cirrhosis	1	0.629514946	0.091317452	2.035282355	0.216916521	1.038425782	1.064471818	1.314997162	low
TCGA-2Y-A9H6	68	FEMALE	0	11.9	0	357	0	357	114	G2		1	X	X			1	0.969459058	0.437093491	2.067351853	1.117085186	1.972382714	1.115852929	0.123109887	low
TCGA-2Y-A9GW	64	MALE	1	42.36666667	1	1229	1	1229	2	G2		1	0	X			1	0.867785354	0.142792288	2.000393512	0.630643139	2.000077606	1.060711174	0.324811248	low
TCGA-DD-A73D	68	FEMALE	0	23.1	1	592	1	592	4	G1	A	2	X	X	Hepatitis C Virus R|Hepatitis B Surface Antigen	6 - Established Cirrhosis	2	0.573731567	0.076907762	1.892135368	0.121981988	0.579983724	0.639529413	1.742233252	high
TCGA-DD-A115	53	MALE	1	84.73333333	1	469	1	469	10	G2	A	3	0	0	Hepatitis B Surface Antigen|HBV Surface Antibody|HBV Core Antibody	0 - No Fibrosis	3	0.865399419	0.392327969	1.922237634	0.998375178	1.541634277	1.491687006	0.090038103	low
TCGA-XR-A8TF	74	MALE	1	23.1	1	231	1	231	39	G1	A	1	X	X		3,4 - Fibrous Speta	1	0.430613291	0	1.768408064	0.227727174	1.054342287	0.741523627	1.142352833	low
TCGA-DD-AADU	60	MALE	0	18.46666667	0	554	0	554	52	G3	A	2	0	0		3,4 - Fibrous Speta	2	0.287027953	0.02216943	1.780791964	0.168325493	1.079690273	0.312711961	1.441063767	low
TCGA-DD-AAE1	52	MALE	0	18.4	0	552	0	552	2693	G3	A	1	0	0		6 - Established Cirrhosis	1	0.270327042	0	1.993844024	0.27352926	1.474375795	0.517096068	1.293725418	low
TCGA-2Y-A9HB	66	MALE	0	8.666666667	0	260	0	260	21	G2		1	X	X	Hepatitis C Virus R|HCV Genotype		1	0.682182971	0.102394123	2.07775974	0.70508098	1.899715242	1.002838732	0.533573324	low
TCGA-BD-A2L6	69	MALE	0	45.43333333	1	415	1	415	53	G2	A	2	X	X	Hepatitis B Surface Antigen|HBV Surface Antibody|HBV Core Antibody	3,4 - Fibrous Speta	0	0.605495061	0.203441178	2.122919178	0.295423328	1.505261416	0.896004203	1.159839511	low
TCGA-DD-A3A9	64	FEMALE	1	31.03333333	NA	NA	1	289	19930	G2	A	4	0	1		0 - No Fibrosis	4	0.983982611	0.321648292	2.259433037	0.768709734	1.817674045	0.816222216	0.862549213	low
TCGA-KR-A7K2	64	MALE	0	27.63333333	0	829	0	829	14	G1		1	0	0	HCV Genotype		1	0.496129821	0.115084552	2.037391539	0.625374348	1.625457988	0.503599259	1.029776762	low
TCGA-ED-A66Y	51	FEMALE	1	9.866666667	0	296	0	296	12100	G3		3	0	0	Hepatitis B Surface Antigen		3	0.869178446	0.039068015	2.241606032	0.19000239	1.010255552	0.411523774	1.980186606	high
TCGA-DD-AAE3	50	MALE	0	18.86666667	0	566	0	566	2	G2	A	1	0	0		1,2 - Portal Fibrosis	1	1.163079767	0.155782512	1.998694478	0.444787639	1.40586719	0.993426638	0.832418282	low
TCGA-G3-AAV6	53	FEMALE	1	2.166666667	1	44	1	44	57875	G3	A	3	0	0	Hepatitis B Surface Antigen	0 - No Fibrosis	3	0.564674621	0.402603921	2.363200902	0.100533509	1.243017989	0.373200204	2.084824108	high
TCGA-ED-A97K	54	MALE	0	0.2	0	6	0	6	3	G2		3	0	0	Hepatitis B Surface Antigen		3	1.316147364	0.610401139	2.273696534	1.39802069	1.951066814	1.402095007	0.054916194	low
TCGA-DD-AAVW	35	MALE	0	77.23333333	0	2317	0	2317	927	G2	A	1	0	0		6 - Established Cirrhosis	1	1.588128311	0.187698942	2.174774413	1.164764272	1.8947421	1.334165289	0.093223778	low
TCGA-ZS-A9CF	64	MALE	0	80.4	1	636	1	636	NA	G2		2	X	X	Hepatitis C Antibody|Hepatitis B Surface Antigen	0 - No Fibrosis	2	1.015352295	0.224218822	2.137508213	0.640398337	1.43019888	0.813189291	1.034615351	low
TCGA-EP-A3RK	73	MALE	0	12.1	NA	NA	1	320	7	G2	A	3	X	X		1,2 - Portal Fibrosis	3	0.999543739	0.387699876	2.228391132	0.371781374	2.296418054	1.348427212	0.370615888	low
TCGA-FV-A496	84	FEMALE	0	0.333333333	0	10	0	10	67	G2		1	X	0		0 - No Fibrosis	1	0.405872535	0.033737126	2.082854154	0.444624198	0.488636336	0.82216719	1.836025761	high
TCGA-CC-A3MB	36	MALE	1	10.5	0	315	1	260	NA	G1		3	0	0	Hepatitis C Antibody|Hepatitis B Surface Antigen		3	0.526369415	0.014731185	2.15292649	0.216082521	1.165913402	0.877708587	1.519670246	high
TCGA-CC-A7IF	59	MALE	1	21.63333333	0	649	1	254	NA	G1		3	0	0	Hepatitis C Antibody|Hepatitis B Surface Antigen		3	1.625055691	0.020427411	2.092362852	0.421298215	0.890681968	0.61525391	1.494095101	high
TCGA-ZS-A9CD	73	MALE	1	46.2	1	371	1	371	NA	G2	A	2	X	X	Hepatitis C Antibody|Hepatitis B Surface Antigen	5 - Nodular Formation and Incomplete Cirrhosis	2	0.636342998	0.499039893	2.118038258	0.677755405	1.532519449	0.769929017	0.9864534	low
TCGA-G3-A7M6	60	FEMALE	0	21.06666667	1	293	1	293	24	G3	A	1	X	X		1,2 - Portal Fibrosis	1	0.82572471	0.354349722	2.462403153	0.991207761	1.796444318	1.203115848	0.852546628	low
TCGA-DD-A1ED	68	MALE	0	76.7	0	2301	0	2301	3	G1	A	1	0	0	Hepatitis B Surface Antigen|HBV Surface Antibody|HBV Core Antibody	0 - No Fibrosis	1	1.573925514	1.146148482	1.837017285	0.450295264	1.721103565	1.303006439	0.075518988	low
TCGA-EP-A12J	62	MALE	0	19	0	570	0	570	NA	G1	B	1	X	X			1	0.863939745	0.03966997	1.830166081	0.436647799	1.190592887	1.177454091	0.701012172	low
TCGA-DD-A1EJ	71	FEMALE	1	33.5	1	263	1	263	18840	G2	B	1	1	0	Hepatitis B Surface Antigen|HBV Surface Antibody|HBV Core Antibody	0 - No Fibrosis	3	1.533900015	0.012307152	2.346152067	0.035972867	1.581381667	1.275164643	1.197268327	low
TCGA-G3-AAV2	50	MALE	0	12.4	0	372	0	372	4	G1	A	1	0	0	Hepatitis C Antibody|Hepatitis C Virus R|Hepatitis B Surface Antigen|HBV Surface Antibody	6 - Established Cirrhosis	1	0.710613726	0.056732598	2.120886796	0.222543239	1.37106706	0.722851063	1.380741631	low
TCGA-DD-AADY	55	FEMALE	0	18.5	0	555	0	555	9	G2	A	1	0	0		6 - Established Cirrhosis	1	0.268607092	0.032022582	1.84323278	0.2489085	1.094446336	0.875769366	1.156673607	low
TCGA-CC-5263	35	MALE	1	4.3	NA	NA	0	129	NA	G1		3	0	0	Hepatitis C Antibody|Hepatitis B Surface Antigen		3	0.563060621	0.298347208	2.338082258	0.150297069	1.742091334	2.152689273	0.651636949	low
TCGA-DD-AADP	45	MALE	0	15.26666667	0	458	0	458	9	G3	A	1	0	0			1	0.701825974	0.040809583	1.736056111	0.98125652	1.536176059	0.777444782	0.294745746	low
TCGA-BC-A69I	69	MALE	0	12.9	0	387	0	387	2	G1		1	0	0			1	1.50940437	0.480361345	2.046844424	0.655854871	1.44183735	0.735206627	0.839296752	low
TCGA-5C-A9VG	58	MALE	0	10.93333333	0	328	0	328	NA	G2	A	2	0	0			2	0.867159958	0.415019899	1.904101969	0.731729885	1.488400406	0.890130744	0.584191348	low
TCGA-DD-A1EE	73	MALE	1	11.63333333	1	44	1	44	3	G3	B	3	0	0	Hepatitis C Virus R|HCV Genotype|Hepatitis B Surface Antigen|HBV Surface Antibody|HBV Core Antibody	6 - Established Cirrhosis	3	0.600587189	0.272413296	1.989750584	0.094639678	1.236729158	1.059932014	1.1695281	low
TCGA-BC-A110	51	FEMALE	1	70.53333333	1	2057	1	2057	NA	G1		1	X	X			0	1.149077854	1.508687859	1.917678158	1.523904324	1.951325896	1.610413521	-0.657247785	low
TCGA-GJ-A3OU	59	MALE	0	29.3	NA	NA	1	879	8	G2		1	X	X	Hepatitis C Antibody		1	1.560934323	0.535622984	2.346979858	1.726454707	2.543050702	1.929894749	-0.7728894	low
TCGA-G3-A25U	63	FEMALE	0	54.53333333	0	1636	0	1636	10	G3	A	1	0	0		0 - No Fibrosis	1	0.600731249	0.035594387	1.71868215	0.072251227	1.043478613	1.399007615	0.752832119	low
TCGA-DD-A4NL	46	MALE	0	57.03333333	0	1711	0	1711	2	G1		1	0	0	Hepatitis B Surface Antigen|HBV Surface Antibody|HBV Core Antibody	0 - No Fibrosis	1	0.821157448	0.630542052	1.869806704	0.715680824	1.408668632	1.014499169	0.525071486	low
TCGA-BC-A10Q	72	FEMALE	1	37.83333333	NA	NA	1	340	NA			2	X	X			0	0.455814238	0.564413047	2.45692591	0.174697616	1.827857049	0.847116878	1.498753228	high
TCGA-2Y-A9GU	55	FEMALE	0	64.63333333	0	1939	0	1939	304	G2		1	X	X	Hepatitis C Antibody|Hepatitis B Surface Antigen|HBV Core Antibody		1	0.522090305	0.044790979	1.729687761	0.44929299	1.062895867	0.814223582	0.907334866	low
TCGA-ZP-A9CV	59	MALE	1	36.26666667	NA	NA	1	1088	48	G1	A	1	X	X			0	0.847942076	0.578922433	2.092937132	0.650166382	1.774671375	1.301027731	0.448283091	low
TCGA-DD-A113	55	FEMALE	0	80.83333333	1	1676	1	1676	133	G3	A	2	0	0	Hepatitis B Surface Antigen|HBV Surface Antibody|HBV Core Antibody	0 - No Fibrosis	2	0.444000971	0.169151395	2.118756209	0.865576946	1.531130596	0.928218342	0.850002144	low
TCGA-2Y-A9GT	51	MALE	1	54.13333333	1	1083	1	1083	17	G2	C	1	X	X	Hepatitis C Virus R|Hepatitis B Surface Antigen|HBV Core Antibody|HBV D		1	0.678679514	0.248967315	1.876074161	0.696447848	1.842341593	1.792724671	-0.168063252	low
TCGA-CC-A3MC	54	MALE	0	12.1	1	297	1	297	NA	G2		3	0	0	Hepatitis C Antibody|Hepatitis B Surface Antigen		3	0.672703023	0.074001008	2.208981412	0.326853827	1.314445378	1.220246139	1.211905706	low
TCGA-DD-A73A	71	MALE	0	24.26666667	0	728	0	728	4	G2	A	1	0	0	Hepatitis B Surface Antigen|HBV Surface Antibody|HBV Core Antibody	3,4 - Fibrous Speta	1	0.293716852	0.08763768	1.714828623	0.597796722	1.650309736	0.937789613	0.354081089	low
TCGA-DD-AADG	70	MALE	0	38.16666667	1	270	1	270	2256	G3	A	3	0	0		3,4 - Fibrous Speta	3	1.04438141	0.058371786	1.998702776	0.427003253	0.778805392	0.608025229	1.535409023	high
TCGA-FV-A2QR	75	MALE	1	19.36666667	NA	NA	1	561	NA	G1		1	0	0			1	0.677103291	0.150263521	2.101327902	0.27722355	1.31944227	1.054041118	1.171771679	low
TCGA-G3-AAV7	38	MALE	0	12.03333333	0	361	0	361	3	G2	A	2	0	0	Hepatitis B Surface Antigen|HBV Surface Antibody|HBV D	5 - Nodular Formation and Incomplete Cirrhosis	2	1.585428435	0.102491575	2.315070046	0.10893898	1.891352169	1.170895415	0.940487287	low
TCGA-2Y-A9H4	68	MALE	0	48.4	0	1452	0	1452	11	G2	A	1	0	X	Hepatitis C Antibody|Hepatitis B Surface Antigen|HBV Surface Antibody|HBV Core Antibody		1	0.511381214	0.107133215	1.954274859	0.259587396	1.431402768	1.02709288	0.937318018	low
TCGA-3K-AAZ8	65	MALE	0	13.2	NA	NA	1	151	NA	G1		3	X	X		5 - Nodular Formation and Incomplete Cirrhosis	3	0.408246639	0.054056621	2.11012348	0.25451483	1.594465546	0.509610669	1.361536049	low
TCGA-CC-5261	44	MALE	1	3.233333333	NA	NA	0	97	NA	G2		2	0	0	Hepatitis C Antibody|Hepatitis B Surface Antigen		2	1.36678022	0.881526097	2.17027502	1.725947197	2.167615496	1.653057482	-0.583588745	low
TCGA-ZP-A9D2	51	MALE	1	25.5	1	315	1	315	NA	G2	A	2	X	X	Hepatitis C Virus R	1,2 - Portal Fibrosis	0	0.781883325	0.083077189	2.216826823	0.744283849	1.565116657	1.287056805	0.771076218	low
TCGA-2Y-A9H5	59	FEMALE	1	18.5	1	258	1	258	11700	G3		1	0	X	Hepatitis C Antibody|Hepatitis C Virus R|HCV Genotype	1,2 - Portal Fibrosis	1	1.368495872	0.41310322	2.17548242	0.644168299	1.612828985	0.945425232	0.811942396	low
TCGA-G3-A25T	45	FEMALE	0	51.76666667	1	452	1	452	7	G2	A	3	0	0		0 - No Fibrosis	3	0.923870887	0.112763028	2.335134331	0.517457523	1.761768112	0.928531559	1.09691628	low
TCGA-DD-AAEA	65	MALE	0	19.16666667	0	575	0	575	2	G3	A	1	0	0		1,2 - Portal Fibrosis	1	0.251326465	0.154037962	2.152859317	0.504996218	1.487828613	0.653557941	1.306177813	low
TCGA-RG-A7D4	69	MALE	0	36.6	0	1098	0	1098	5650	G2	A	2	0	0	Hepatitis C Antibody		2	0.824906351	0.23705121	2.375598041	0.373434345	2.071947255	0.935169948	1.013054281	low
TCGA-DD-AACD	48	MALE	1	12.7	1	151	1	151	2	G4	A	1	0	0		1,2 - Portal Fibrosis	1	1.324938547	0.07017705	1.761371285	0.157711271	1.766577712	0.581343365	0.601514177	low
TCGA-DD-AAD8	73	FEMALE	0	40.63333333	0	1219	0	1219	4	G2	A	1	0	0		1,2 - Portal Fibrosis	1	2.137999388	0.84538892	2.026308013	0.436320002	1.090518343	0.848734563	0.986385284	low
TCGA-5R-AAAM	65	FEMALE	1	1.533333333	0	46	0	46	32	G2	A	2	0	0	Hepatitis C Antibody|Hepatitis B Surface Antigen	6 - Established Cirrhosis	2	1.207962711	0.884580308	1.996439601	1.180524973	1.894202952	1.432163256	-0.19984456	low
TCGA-EP-A3JL	76	MALE	0	10.1	NA	NA	0	303	13	G2	A	1	X	X			1	0.848025899	0.26237344	2.120501797	0.707540189	2.015833382	1.098643194	0.419053218	low
TCGA-DD-A73G	73	FEMALE	0	115.9333333	0	3478	0	3478	2035400	G3	A	1	0	0	Hepatitis B Surface Antigen|HBV Surface Antibody|HBV Core Antibody	0 - No Fibrosis	1	0.702734547	0.038940514	1.964427832	0.544931292	1.864659465	0.410454347	0.820890837	low
TCGA-G3-AAV4	83	FEMALE	1	0.9	0	27	0	27	4	G1	A	1	0	0		3,4 - Fibrous Speta	1	0.349955597	0.129182592	2.129605523	0.103721609	1.051704932	1.152208833	1.491399492	high
TCGA-ED-A459	47	MALE	0	30.33333333	0	910	0	910	267	G2		2	0	0	Hepatitis B Surface Antigen		2	1.940224963	0.036918048	2.194968676	0.032907955	1.725434357	0.97486937	0.985851694	low
TCGA-DD-A73C	65	FEMALE	0	23.36666667	1	566	1	566	3	G1	A	3	0	0	Hepatitis B Surface Antigen|HBV Surface Antibody|HBV Core Antibody	0 - No Fibrosis	3	0.440715591	0.285243304	1.937949876	0.874017211	1.580059395	1.965660427	-0.047207273	low
TCGA-MR-A520	58	MALE	0	7.633333333	NA	NA	0	229	NA	G1		1	X	X	Hepatitis C Antibody|Hepatitis B Surface Antigen|HBV Core Antibody		1	0.419867538	0.108459598	1.880244684	0.333873534	1.153930085	0.817915565	1.126907546	low
TCGA-DD-AACU	59	MALE	0	52.23333333	0	1567	0	1567	22	G3	A	1	0	0			1	0.599550021	0.083024428	2.004342094	0.920809804	1.56946614	1.24742063	0.427671141	low
TCGA-WX-AA47	33	FEMALE	1	18.53333333	1	103	1	103	1	G2	A	3	X	X	Hepatitis C Antibody	0 - No Fibrosis	3	0.162188468	0	1.568595905	0.066746525	0.439690755	0.292206596	1.682998195	high
TCGA-DD-A3A4	37	MALE	1	20.4	1	87	1	87	NA	G3	B	3	0	0		0 - No Fibrosis	3	0.273916405	0.039710839	1.700327764	0.202345748	0.490560067	0.878478831	1.406336877	low
TCGA-DD-AADQ	59	MALE	0	14.53333333	0	436	0	436	7	G3	A	2	0	0			2	0.338146847	0	1.908374671	0.093167026	1.069847785	0.326485837	1.652992866	high
TCGA-CC-A8HS	18	MALE	1	10	1	201	1	201	NA	G1		3	1	0	Hepatitis C Antibody|Hepatitis B Surface Antigen		3	0.614764796	0	2.12382106	0.118835283	1.136797055	0.729658974	1.620826633	high
TCGA-DD-A1EL	23	MALE	1	13.83333333	NA	NA	1	415	5	G3	A	2	0	0	Hepatitis B Surface Antigen|HBV Surface Antibody|HBV Core Antibody|HBV D	0 - No Fibrosis	2	0.479703324	0.025102868	2.322451958	0.014971331	1.446097581	0.957060527	1.625885762	high
TCGA-WQ-AB4B	62	MALE	0	13.16666667	1	273	1	273	5	G2	A	2	X	0			2	0.776568688	0.189695867	1.879522432	0.731520507	1.37028691	0.579305925	0.839417717	low
TCGA-DD-A11A	67	MALE	0	2.633333333	0	79	0	79	223	G3		1	0	0	Hepatitis B Surface Antigen|HBV Core Antibody	0 - No Fibrosis	1	0.575092354	0.582222573	2.129372533	0.2746821	0.971594592	1.072892254	1.443398216	low
TCGA-DD-AAD0	73	FEMALE	0	4.566666667	1	47	1	47	4	G2	A	1	0	0			1	0.265168646	0.061964777	2.031973825	0	1.074774961	0.393993515	1.842933537	high
TCGA-DD-A3A6	72	FEMALE	1	108.6	0	3258	0	3258	NA	G2	A	2	0	0	Hepatitis B Surface Antigen|HBV Surface Antibody|HBV Core Antibody	0 - No Fibrosis	2	1.471418239	1.245312775	2.366344151	0.587776931	2.187825995	1.03085824	0.589748716	low
TCGA-DD-A114	42	MALE	1	38.3	0	1149	0	1149	21	G3	A	2		0	Hepatitis C Virus R|HCV Genotype|Hepatitis B Surface Antigen|HBV Surface Antibody|HBV Core Antibody	5 - Nodular Formation and Incomplete Cirrhosis	2	1.103730585	0.739093134	2.335643796	1.552314041	2.314392	1.877308532	-0.441533051	low
TCGA-5C-AAPD	61	MALE	0	0.666666667	0	20	0	20	NA	G1	A	2	0	0	HBV Surface Antibody		2	1.755184439	0.302703372	2.327193499	0.622682806	2.183313155	1.146185246	0.458443024	low
TCGA-HP-A5N0	90	FEMALE	1	38.23333333	1	179	1	179	NA			X	X	0		0 - No Fibrosis	0	1.533499209	0.133611815	2.187977802	1.240980115	1.71181101	1.64843206	0.034637218	low
TCGA-T1-A6J8	68	MALE	0	0.766666667	NA	NA	0	23	NA	G2		1	X	0			0	0.507996504	0.068636316	1.972760011	0.578129488	1.25818144	1.147449738	0.855811259	low
TCGA-XR-A8TC	43	FEMALE	0	44.63333333	0	1339	0	1339	47	G2	A	1	X	X		6 - Established Cirrhosis	1	1.555663389	0.06957624	2.045368471	0.57364147	1.07618067	0.582239692	1.243677509	low
TCGA-DD-AACK	70	MALE	0	0.3	0	9	0	9	5	G2	A	1	0	0		6 - Established Cirrhosis	1	0.382558044	0.049305821	1.974171627	0.116903419	1.29842051	1.127032915	1.101353091	low
TCGA-MI-A75C	64	MALE	0	9.7	0	291	0	291	4	G3	A	1	0	0	HBV Surface Antibody		1	0.150665529	0.093648793	2.121859442	0.169521565	1.442487535	1.054138701	1.258234833	low
TCGA-DD-AACP	64	MALE	0	13.83333333	0	415	0	415	227	G3	A	1	0	0			1	0.250612891	0.093729844	2.148985769	0.056819722	1.219360608	0.640752792	1.735306957	high
TCGA-DD-AACT	69	FEMALE	0	52.06666667	0	1562	0	1562	4	G2	A	1	0	0			1	0.706776932	0.30320927	2.340888442	0.833783566	1.606079521	0.925967773	1.078986606	low
TCGA-DD-A73E	66	MALE	0	1.466666667	0	44	0	44	1	G1	A	1	0	0	Hepatitis B Surface Antigen|HBV Surface Antibody	0 - No Fibrosis	1	0.646779314	0.04450036	2.247874407	0.077586412	0.775153532	0.665473502	2.105583284	high
TCGA-BC-4072	74	FEMALE	1	49.66666667	NA	NA	1	475	NA	G3		3	0	0			3	0.865976388	0.238711024	1.989553536	0.639940683	2.05870467	1.408621275	0.058074214	low
TCGA-BC-4073	73	MALE	0	28.3	NA	NA	0	849	NA	G3		3	0	X			3	1.00967281	0.20152045	2.261663478	0.376198474	2.243854635	1.691705658	0.264608443	low
TCGA-XR-A8TG	58	MALE	0	29.93333333	1	350	1	350	1	G2		1	X	0		6 - Established Cirrhosis	1	0.624355001	1.89081346	2.007441765	0.692576976	1.361569922	2.065997525	0.125372526	low
TCGA-RC-A6M6	75	MALE	0	0.3	NA	NA	0	9	12986	G3	B	2	X	0			2	0.368238399	0.102115565	2.283367754	0.352229635	1.382857045	0.460422681	1.739993889	high
TCGA-BC-A69H	64	MALE	0	14.8	0	444	0	444	103900	G3	A	2	X	0			2	0.758045635	0.157633771	2.245505938	0.19408221	1.873562777	0.776779294	1.169253862	low
TCGA-DD-AAC8	72	MALE	1	0.533333333	0	16	0	16	1	G3	A	1	0	0		1,2 - Portal Fibrosis	1	0.410984042	0.116352563	2.279333605	0.012239592	1.457251937	1.027473233	1.523985984	high
TCGA-DD-AADJ	70	FEMALE	0	35.53333333	0	1066	0	1066	708	G3	A	1	0	0			1	0.273742207	0.083347503	1.936466073	0.212750701	1.51369367	0.690335686	1.111132696	low
TCGA-2Y-A9H9	70	MALE	0	23.23333333	1	59	1	59	12	G2	A	1	0	X			1	0.485409315	0.172509538	1.846498176	0.430831943	1.36094149	0.880299919	0.830910435	low
TCGA-ED-A5KG	60	FEMALE	0	28.46666667	0	854	1	110	3177	G2		2	0	0	Hepatitis B Surface Antigen		2	1.547632406	0.716355516	2.246667587	1.995902471	2.804247979	1.874176094	-1.217077577	low
TCGA-DD-AACO	40	MALE	0	62.53333333	1	479	1	479	5	G3	A	1	0	0		6 - Established Cirrhosis	1	1.378847891	0.222800849	2.077574361	1.045715626	1.591790628	0.978419024	0.469861196	low
TCGA-G3-A25Z	58	MALE	0	21.83333333	0	655	0	655	44	G2	A	1	0	0		5 - Nodular Formation and Incomplete Cirrhosis	1	0.714597492	0.09636779	2.085681529	0.364078588	1.368458975	0.833740617	1.192848342	low
TCGA-DD-A4NV	61	MALE	0	79.93333333	0	2398	0	2398	3	G1	A	3	0	0	Hepatitis B Surface Antigen|HBV Surface Antibody|HBV Core Antibody	0 - No Fibrosis	3	1.018387496	0.532527701	1.96689762	1.321700446	1.513807156	1.663198112	-0.125451707	low
TCGA-DD-A39X	78	FEMALE	1	56.46666667	1	1032	1	1032	10	G2	A	1	X	0	Hepatitis B Surface Antigen|HBV Surface Antibody	0 - No Fibrosis	1	1.33896162	0.572336219	2.396878587	0.270562678	1.466178239	0.661943592	1.583144166	high
TCGA-EP-A2KA	52	FEMALE	1	20.9	1	293	1	293	13	G3		3	X	X		1,2 - Portal Fibrosis	3	0.458463542	0.065648424	1.863135908	0.181221899	1.961829162	0.776402065	0.624717418	low
TCGA-DD-A1EC	20	FEMALE	0	20.06666667	1	299	1	299	2	G3	A	1	0	0		0 - No Fibrosis	1	0.742541737	1.409281212	1.881531415	0.648547785	2.452770702	1.586868842	-0.527482982	low
TCGA-DD-AAD3	43	MALE	0	43.16666667	0	1295	0	1295	NA	G2	A	1	0	0		1,2 - Portal Fibrosis	1	0.750932052	0.122899324	2.089739914	1.022737084	1.656087036	1.075551843	0.505837908	low
TCGA-DD-AACS	39	MALE	0	60.13333333	0	1804	0	1804	1	G3	A	1	0	0			1	1.616720088	0.029547727	2.370173531	0.231871989	0.746195221	1.260742591	1.719949696	high
TCGA-BD-A3ER	62	MALE	0	37.16666667	1	226	1	226	5	G2	A	2	X	X	Hepatitis B Surface Antigen|HBV Surface Antibody|HBV Core Antibody	6 - Established Cirrhosis	2	0.717575354	1.594621004	1.977965891	0.663054981	1.55162323	1.321225131	0.391642395	low
TCGA-GJ-A6C0	75	FEMALE	1	1.033333333	NA	NA	0	31	NA	G2		2	X	X			2	0.59882078	1.118151328	2.156532372	0.030731782	1.972048936	1.481228994	0.626227058	low
TCGA-2Y-A9GS	58	MALE	1	24.13333333	1	102	1	102	74	G2		2	X	X	HCV Genotype|Hepatitis B Surface Antigen|HBV Core Antibody		0	0.715723903	0.076493674	2.151737599	0.655877882	1.759700791	1.320784161	0.577428564	low
TCGA-BC-A8YO	66	FEMALE	0	18.73333333	1	220	1	220	NA	G3		4	0	0			3	0.560433275	0.018058068	2.113557186	0.234223976	1.921451693	1.405573399	0.606189736	low
TCGA-CC-A9FW	68	MALE	0	8.266666667	1	153	1	153	NA	G2		3	0	0	Hepatitis C Antibody|Hepatitis B Surface Antigen		3	0.359246573	0.33676246	1.995753629	0.110788855	1.449926032	0.461980799	1.396723235	low
TCGA-CC-A5UD	45	MALE	1	10.13333333	1	182	1	182	NA	G2		3	0	0	Hepatitis C Antibody|Hepatitis B Surface Antigen		3	0.52710491	0.044431029	2.550839168	0.223927592	1.477500402	0.625956028	2.000523328	high
TCGA-DD-A119	40	MALE	1	7.433333333	NA	NA	0	223	1836	G3	A	3	0	1	Hepatitis B Surface Antigen|HBV Surface Antibody|HBV Core Antibody	0 - No Fibrosis	4	0.708566925	0.16625231	1.962222153	0.410963251	1.325219344	0.416166368	1.261079312	low
TCGA-DD-AACB	74	FEMALE	0	77.46666667	0	2324	0	2324	1902	G3	A	1	0	0		6 - Established Cirrhosis	1	1.018944052	0.033857104	2.459426392	0.422083161	2.04753182	1.013190821	1.058808757	low
TCGA-FV-A495	51	FEMALE	0	0.033333333	0	1	0	1	39	G2		2	X	0		3,4 - Fibrous Speta	2	1.197836278	0.085715608	2.230950845	1.71921601	2.024509648	0.727807581	0.210744407	low
TCGA-DD-A1EH	23	MALE	0	49.83333333	1	120	1	120	94340	G3	B	3	0	0	Hepatitis B Surface Antigen|HBV Surface Antibody|HBV Core Antibody|HBV D	3,4 - Fibrous Speta	3	0.599413256	0.233272667	1.936756158	0.270060273	1.520584226	1.059510924	0.803375588	low
TCGA-DD-AAEH	73	MALE	0	26.13333333	1	644	1	644	NA	G2	A	1	0	0		1,2 - Portal Fibrosis	1	0.807314682	0.109961481	2.02373205	0.68335327	1.950264293	1.413385097	0.175479545	low
TCGA-DD-A4NE	75	FEMALE	1	22	1	190	1	190	28	G3	A	3	0	0	Hepatitis C Virus R|Hepatitis B Surface Antigen|HBV Core Antibody	0 - No Fibrosis	3	0.587794316	0.159637094	1.97312042	0.167428162	0.798750763	1.137332767	1.384814727	low
TCGA-DD-AADV	50	MALE	0	19.13333333	0	574	0	574	11	G3	A	1	0	0		6 - Established Cirrhosis	1	0.778359908	0.107669385	2.133662002	1.041982722	1.484438013	1.208985331	0.600500167	low
TCGA-DD-AACA	65	MALE	0	76.7	1	776	1	776	7	G3	A	1	0	0		6 - Established Cirrhosis	1	0.809427921	0	2.105169836	0.112789911	1.137849805	0.971497662	1.426000226	low
TCGA-DD-AACX	66	MALE	0	5.666666667	1	42	1	42	3	G3	A	2	0	0		3,4 - Fibrous Speta	2	0.308065565	0.040392111	2.214503561	0.059195181	0.99873178	1.113408731	1.706782028	high
TCGA-DD-AACC	61	MALE	1	56.16666667	1	537	1	537	24	G2	A	1	0	0		6 - Established Cirrhosis	1	1.545284823	0.228529918	2.267063874	1.217274587	2.383230136	1.44666954	-0.211595089	low
TCGA-G3-A5SK	58	MALE	0	24.8	1	483	1	483	NA	G1	A	1	X	0		6 - Established Cirrhosis	1	0.774777305	0.269320089	1.500830718	0.782545636	1.238909351	1.359332391	-0.082394003	low
TCGA-DD-AACV	53	MALE	0	51.03333333	1	344	1	344	9	G3	A	1	0	0			1	1.040630574	0.151602494	2.228316828	0.215771582	1.019218522	1.441075629	1.316310913	low
TCGA-CC-5264	71	MALE	1	3.4	NA	NA	0	102	NA	G2		3	0	0	Hepatitis C Antibody|Hepatitis B Surface Antigen		3	0.386441847	0.039336875	2.424263823	0.132251221	1.467962117	0.86303742	1.762475811	high
TCGA-G3-A7M7	65	MALE	0	12.03333333	0	361	0	361	4	G1	A	1	X	X	Hepatitis C Antibody|Hepatitis B Surface Antigen	3,4 - Fibrous Speta	1	0.317935485	0.101128982	1.952344108	0.497707378	1.005501112	0.491717326	1.454686815	low
TCGA-G3-AAUZ	48	MALE	0	16	0	480	0	480	3	G2	A	1	0	0	Hepatitis C Antibody|Hepatitis B Surface Antigen|HBV Surface Antibody|HBV D	1,2 - Portal Fibrosis	1	0.749913238	0.200290938	1.91395082	0.705220586	1.774643436	0.833263887	0.471201293	low
TCGA-RC-A7SK	59	MALE	0	15.73333333	1	312	1	312	25	G3	A	1	0	0		1,2 - Portal Fibrosis	1	0.451121843	0.037754534	2.158171965	0.326435203	0.734865538	1.024361531	1.704614589	high
TCGA-DD-AACI	69	MALE	0	53.93333333	1	1432	1	1432	1	G3	A	2	0	0		5 - Nodular Formation and Incomplete Cirrhosis	2	1.630944903	0.111225113	2.105854693	0.309803899	2.070014879	0.982543011	0.512166733	low
TCGA-DD-A4NH	65	FEMALE	0	30.56666667	1	161	1	161	92889	G3	A	3	0	0	Hepatitis B Surface Antigen	1,2 - Portal Fibrosis	3	0.975019506	1.328363611	1.917204835	0.292769989	1.717801012	1.151880224	0.448206438	low
TCGA-WX-AA46	61	MALE	0	25.2	0	756	0	756	1	G1	A	2	X	X	Hepatitis C Antibody	0 - No Fibrosis	2	1.127275375	0.715171809	1.633364272	2.036828529	1.261867061	1.738843058	-0.860609884	low
TCGA-2Y-A9H2	64	FEMALE	0	57.7	0	1731	0	1731	2	G3		1	0	X	Hepatitis C Antibody|Hepatitis B Surface Antigen|HBV Core Antibody		1	1.726435881	0.281759879	2.265149876	0.376273451	1.746820224	1.098585621	0.842887962	low
TCGA-DD-AAW3	69	MALE	0	54.43333333	0	1633	0	1633	3	G2		1	0	0		0 - No Fibrosis	1	1.000516986	0.056352131	1.897290098	0.358228669	0.999296169	0.804479297	1.164239464	low
TCGA-ED-A82E	60	FEMALE	0	13.6	0	408	0	408	4	G2		3	0	0	Hepatitis C Antibody|Hepatitis B Surface Antigen		3	0.670713459	0.083154924	2.370746982	0.501041121	1.829787304	0.948814095	1.138892713	low
TCGA-DD-A4NP	32	MALE	0	110.2666667	1	1286	1	1286	2	G3	B	1	0	0	Hepatitis B Surface Antigen|HBV Surface Antibody|HBV Core Antibody	0 - No Fibrosis	1	0.590775208	0.135260176	1.924905716	0.152094025	1.116699947	0.847332033	1.264637713	low
TCGA-G3-A6UC	65	MALE	0	22.36666667	1	639	1	639	4	G2	A	3	0	0	Hepatitis C Antibody|Hepatitis B Surface Antigen|HBV Surface Antibody	6 - Established Cirrhosis	3	0.479392551	0.037597408	1.929135439	0.210394985	1.036619429	0.876643527	1.304430693	low
TCGA-FV-A2QQ	80	MALE	0	24.3	0	729	0	729	NA	G2		1	0	X			1	0.772476874	0.188236411	1.981542756	1.014213953	1.768819907	0.776223204	0.4409176	low
TCGA-ZP-A9D4	64	FEMALE	0	13.16666667	0	395	0	395	2	G1	A	1	X	X		0 - No Fibrosis	0	0.582560125	0.018500489	2.084816169	0.064043622	1.01854938	1.225311467	1.398049121	low
TCGA-DD-AAE6	59	FEMALE	0	4.7	1	105	1	105	113	G2	A	1	0	0		6 - Established Cirrhosis	1	0.151076283	0	2.341557542	1.432487019	0.424725466	0.568472252	1.926308311	high
TCGA-DD-AACG	52	MALE	1	15.63333333	1	125	1	125	11718	G4	A	2	0	0		6 - Established Cirrhosis	2	0.506126898	0	2.314938794	0.431217804	1.514146736	0.554101985	1.579367207	high
TCGA-G3-A5SI	44	MALE	1	25.6	1	348	1	348	9	G2	A	2	0	0		6 - Established Cirrhosis	2	0.454958568	0.089995063	1.995680278	0.067600329	0.498475908	0.556876601	2.041731443	high
TCGA-ED-A7PY	20	FEMALE	0	13	0	390	0	390	2	G3		2	X	0	Hepatitis B Surface Antigen		2	1.832399272	0.089861206	1.842027507	1.210041544	0.881956189	0.489103428	0.771117579	low
TCGA-EP-A2KC	62	MALE	1	0.633333333	0	19	0	19	43	G3	A	1	X	X			1	0.6530877	0.268240886	2.029099636	0.316608556	1.299302101	0.793340025	1.210350645	low
TCGA-BC-A10X	52	FEMALE	1	25.66666667	0	770	0	770	264	G2		3	0	X			3	1.047190549	0.27537807	1.905163646	1.551808081	1.644776697	1.6238663	-0.393764234	low
TCGA-CC-A7IH	58	MALE	0	12.16666667	0	365	0	365	NA	G1		3	0	0	Hepatitis C Antibody|Hepatitis B Surface Antigen		3	1.22197112	0.05115846	2.224631203	0.40934063	0.967301672	0.979232945	1.488763147	high
TCGA-DD-A3A8	75	MALE	1	0.366666667	0	11	0	11	4	G2	A	2	0	0	Hepatitis B Surface Antigen|HBV Surface Antibody|HBV Core Antibody	0 - No Fibrosis	2	0.631892383	0.092618587	2.000105614	0.417715931	1.007459107	0.570767823	1.466102107	high
TCGA-DD-AACL	66	FEMALE	1	3.566666667	0	107	0	107	1368	G3	A	1	0	0			1	0.843046752	0.151470052	2.393633407	0.070763061	2.190573276	1.263471697	0.924017946	low
TCGA-DD-A116	68	MALE	1	54.06666667	1	828	1	828	24	G3	A	3	0	0	Hepatitis B Surface Antigen|HBV Surface Antibody|HBV Core Antibody	3,4 - Fibrous Speta	3	0.984146848	0.038410601	2.054085949	0.515703174	1.527081286	0.518216589	1.09630869	low
TCGA-CC-A7IG	47	MALE	1	9.966666667	1	195	1	195	NA	G2		2	0	0	Hepatitis C Antibody|Hepatitis B Surface Antigen		2	1.171559015	0.056455236	2.526861985	0.580967513	1.488674186	1.286294916	1.288188618	low
TCGA-DD-AAE9	69	MALE	0	24.06666667	0	722	0	722	3	G3	A	1	0	0		1,2 - Portal Fibrosis	1	1.051226478	0	2.12198532	0.219171721	1.311286498	0.533389995	1.482740659	high
TCGA-DD-AAVP	48	MALE	0	91.73333333	1	903	1	903	2	G1	A	1	0	0		6 - Established Cirrhosis	1	2.078746411	0	2.116058156	0.021445044	1.232183723	0.606489557	1.422759396	low
TCGA-G3-AAV5	67	MALE	0	11.8	1	117	1	117	NA	G2	A	2	0	0	Hepatitis C Antibody|Hepatitis B Surface Antigen|HBV Surface Antibody|HBV Core Antibody	6 - Established Cirrhosis	2	0.496727291	0.108052715	2.037335754	0.382914842	1.303148984	0.51101123	1.381454552	low
TCGA-G3-A3CG	80	MALE	0	22.43333333	NA	NA	1	329	67	G2	A	1	0	0		6 - Established Cirrhosis	1	0.39309259	0.424661793	2.041858912	0.467337181	1.433220531	0.79496768	1.087862646	low
TCGA-CC-5260	61	FEMALE	1	2.9	NA	NA	0	87	NA	G1		4	0	0	Hepatitis C Antibody|Hepatitis B Surface Antigen		3	1.159763472	0.085615304	2.424279153	1.235371632	2.095272373	1.551123745	0.218850058	low
TCGA-CC-A7IJ	56	MALE	0	12.73333333	0	382	0	382	NA	G3		2	0	0	Hepatitis C Antibody|Hepatitis B Surface Antigen		2	1.38451677	0.535488556	2.43729216	0.562921017	2.429804578	1.64416002	0.231783548	low
TCGA-DD-A4NK	80	FEMALE	1	40.33333333	1	89	1	89	3	G2	A	3	0	0	Hepatitis B Surface Antigen	0 - No Fibrosis	3	0.726704256	0.124511494	1.700446335	1.016416819	1.217654215	1.120313377	0.247936819	low
TCGA-DD-A3A5	66	FEMALE	1	104.1666667	1	84	1	84	55	G2	A	3	0	0		0 - No Fibrosis	3	0.359052653	0.198189689	1.993992211	0.384436893	0.994545317	0.652504455	1.475908654	high
TCGA-NI-A4U2	71	MALE	1	59.7	1	106	1	106	5	G1		3	X	X		1,2 - Portal Fibrosis	3	0.70415137	0.050236309	1.802495123	0.187086359	0.899389022	1.734885645	0.704597901	low
TCGA-DD-A4NF	72	MALE	0	31.4	1	656	1	656	6	G2	A	1	0	0	Hepatitis C Virus R|HCV Genotype|Hepatitis B Surface Antigen|HBV Surface Antibody|HBV Core Antibody	6 - Established Cirrhosis	1	0.731148913	0.122883763	1.962244476	0.180701287	0.993130007	1.186891181	1.173784252	low
TCGA-DD-AADI	43	FEMALE	0	36.16666667	0	1085	0	1085	27	G3	A	1	0	0			1	1.170935035	0.514042602	2.13667443	0.871226258	2.215376842	0.932249572	0.243449806	low
TCGA-DD-A4NA	67	FEMALE	0	33.6	0	1008	0	1008	3	G3		2	1	0	Hepatitis B Surface Antigen|HBV Surface Antibody	5 - Nodular Formation and Incomplete Cirrhosis	3	0.855875916	1.323605021	2.176345909	0.11191619	2.009909891	1.231108246	0.675368537	low
TCGA-BC-A10T	76	MALE	1	27.9	NA	NA	1	598	NA	G1		4	X	X		1,2 - Portal Fibrosis	0	0.960440655	0.436742724	1.960330062	0.838411135	1.444479264	1.880746493	0.054971591	low
TCGA-RC-A7SH	42	MALE	0	15.6	1	91	1	91	2466	G3	A	2	0	0		3,4 - Fibrous Speta	2	0.813023054	0.072465797	2.329263841	0.255400511	0.90096912	0.458130169	2.129347857	high
TCGA-WJ-A86L	68	FEMALE	0	11.5	0	345	0	345	16	G2	A	1	X	X	Hepatitis C Antibody|Hepatitis B Surface Antigen|HBV Surface Antibody	0 - No Fibrosis	1	0.426936337	0.144064283	2.236741228	0.088378002	1.045910572	1.243120305	1.589883699	high
TCGA-DD-AA3A	81	FEMALE	1	13.66666667	0	410	0	410	1	G4	A	1	0	X	Hepatitis B Surface Antigen|HBV Surface Antibody|HBV Core Antibody	0 - No Fibrosis	1	0.389014339	0.400291467	2.102290075	0.12613683	1.522892407	0.555993487	1.425510915	low
TCGA-CC-A7IE	57	MALE	1	7.233333333	0	217	1	169	NA	G2		3	0	0	Hepatitis C Antibody|Hepatitis B Surface Antigen		3	0.44035637	0.206086135	2.302140753	0.279607343	1.859033875	0.883304549	1.203980945	low
TCGA-DD-AAVS	56	MALE	0	60.76666667	0	1823	0	1823	50149	G2	A	1	0	0		3,4 - Fibrous Speta	1	0.607656741	0.307377134	2.094788354	0.939278811	1.674439514	0.823065376	0.701407464	low
TCGA-DD-AAE7	72	MALE	0	21.46666667	0	644	0	644	1	G2	A	1	0	0		3,4 - Fibrous Speta	1	0.955115352	0.146287364	1.82447263	1.041837584	1.679513293	0.816708951	0.216606642	low
TCGA-BC-A3KG	68	FEMALE	0	22.66666667	1	209	1	209	618	G3		2	0	0			2	0.663095614	0.094166873	2.298571101	0.093102899	1.299455741	0.835337447	1.692223138	high
TCGA-DD-A3A2	76	FEMALE	1	71.03333333	0	2131	0	2131	NA	G1	A	1	0	0		0 - No Fibrosis	1	0.459855216	0.100664497	1.517199181	0.485702342	1.043481517	1.577788301	0.169662734	low
TCGA-DD-AAVR	44	MALE	0	83.76666667	0	2513	0	2513	36	G2	A	1	0	0		6 - Established Cirrhosis	1	1.057581224	0.310143637	2.193152195	1.161961822	2.113777755	1.220611167	0.109817393	low
TCGA-CC-A7II	54	MALE	0	13.3	1	278	1	278	NA	G3		3	0	0	Hepatitis C Antibody|Hepatitis B Surface Antigen		3	0.750667851	0.255501855	2.158145155	0.113878247	1.075724323	0.526662106	1.795885699	high
TCGA-DD-AACN	32	MALE	0	43.4	1	357	1	357	699	G3	A	1	0	0			1	0.990104866	0.207293397	2.044912178	0.728239152	1.684274156	1.296624828	0.403889767	low
TCGA-2Y-A9GX	68	MALE	0	81.4	NA	NA	1	2133	1	G2		1	X	X	Hepatitis B Surface Antigen|HBV Surface Antibody|HBV Core Antibody		1	1.163499458	0.611367253	2.052467324	1.46462855	2.178705392	1.661667482	-0.58005835	low
TCGA-CC-A3MA	61	MALE	1	10.1	1	261	1	261	NA	G2		3	0	0	Hepatitis C Antibody|Hepatitis B Surface Antigen		3	1.404167291	0.055202966	2.390108664	0.428372173	1.415083974	1.188737669	1.24364243	low
TCGA-DD-AACQ	50	MALE	1	14.4	1	105	1	105	7	G3	A	2	0	0			2	0.340819355	0.05355863	2.276681524	0.121847086	0.603519696	1.639257796	1.736807156	high
TCGA-RC-A7SF	66	MALE	0	19.3	1	502	1	502	87	G2	A	1	0	0		3,4 - Fibrous Speta	1	0.369058447	0.128545764	1.945698804	0.216350365	1.161229315	0.999031217	1.178719862	low
TCGA-DD-AADW	48	MALE	0	19.56666667	1	386	1	386	250	G3	A	1	0	0		6 - Established Cirrhosis	1	1.189759688	0.312401295	2.135927855	0.364973891	1.429022135	1.163331418	0.941448451	low
TCGA-G3-A3CH	53	MALE	0	26	1	116	1	116	41	G2	A	3	0	0		6 - Established Cirrhosis	3	0.597702802	0.160901685	1.84380945	0.552334685	1.583715771	1.247213269	0.376709913	low
TCGA-DD-A1EI	46	MALE	0	6.1	0	183	0	183	24	G2	B	1	0	0	Hepatitis B Surface Antigen|HBV D	6 - Established Cirrhosis	1	0.971596347	0.472722109	2.017513163	1.166206353	1.680140248	1.380520284	0.081375991	low
TCGA-ZP-A9CZ	72	MALE	0	23.53333333	0	706	0	706	8	G1	A	1	X	X	Hepatitis B Surface Antigen	3,4 - Fibrous Speta	0	0.773235934	0.273750324	2.233953219	0.825851154	1.965936097	1.376666122	0.406437032	low
TCGA-KR-A7K0	65	MALE	1	2.166666667	0	65	0	65	11	G1		1	0	0	Hepatitis C Antibody		1	1.448534538	0.170230724	1.959543997	0.594627289	1.287023536	0.724083247	0.891095054	low
TCGA-BC-A10Y	76	MALE	1	23.7	1	400	1	400	10575	G3		4	X	X			0	0.799308328	0.0624764	2.206945341	0.261591039	1.589048105	0.9428602	1.185846411	low
TCGA-ED-A8O5	59	FEMALE	0	13.53333333	0	406	0	406	498	G3		3	0	0	Hepatitis C Antibody|Hepatitis B Surface Antigen		3	0.667568473	0.175596171	2.133175774	0.36729133	1.254742641	0.939962767	1.282155621	low
TCGA-CC-A9FS	55	MALE	0	7.033333333	0	211	1	109	NA	G2		2	0	0	Hepatitis C Antibody|Hepatitis B Surface Antigen		2	0.57187338	0.057149128	1.754085098	0.729645149	1.250852493	0.833372942	0.642695382	low
TCGA-UB-A7MB	24	MALE	0	20.03333333	1	48	1	48	1865	G3	A	2	X	X	Hepatitis C Antibody|Hepatitis B Surface Antigen|HBV Core Antibody	0 - No Fibrosis	2	0.564554024	0.055268069	2.092818271	0.485879424	0.938599781	0.716399519	1.541023413	high
TCGA-ED-A627	74	MALE	0	14.1	0	423	0	423	NA	G2		1	X	0	Hepatitis C Antibody|Hepatitis B Surface Antigen		1	1.589788617	1.87542021	2.132106247	1.871214609	2.229304602	1.754281566	-0.906384953	low
TCGA-XR-A8TE	16	MALE	0	30.83333333	1	210	1	210	809	G1		3	0	X		0 - No Fibrosis	3	0.539448603	0.088963148	2.164939607	0.288258134	1.183394607	0.706912578	1.578657476	high
TCGA-DD-AACF	68	MALE	1	12.16666667	1	119	1	119	16	G3	A	1	0	0		6 - Established Cirrhosis	1	0.481987653	0.075578842	1.872542645	0.547662532	1.585207807	1.029378988	0.567544098	low
TCGA-K7-A5RF	64	MALE	0	21.03333333	1	205	1	205	5	G1		1	X	X	Hepatitis C Virus R		1	1.029934294	1.755732133	1.888571457	1.263002538	1.847854551	1.587914149	-0.470657779	low
TCGA-ZP-A9D1	56	FEMALE	0	0.7	0	21	0	21	8	G2	A	1	X	X		5 - Nodular Formation and Incomplete Cirrhosis	0	0.746214974	0.402099859	1.842714344	0.80475182	1.70564611	1.086510811	0.211966936	low
TCGA-DD-A3A7	67	MALE	1	13.96666667	1	144	1	144	120	G3		3	0	0	Hepatitis B Surface Antigen|HBV Surface Antibody|HBV Core Antibody	0 - No Fibrosis	3	0.432196581	0.251183859	2.273965619	0.15800979	1.320501488	0.203859999	2.000359089	high
TCGA-DD-AACE	62	MALE	0	72.8	1	1279	1	1279	2	G3	A	1	0	0		6 - Established Cirrhosis	1	0.404009249	0.1913843	2.244835988	0.303367865	0.969536413	1.301129667	1.512396632	high
TCGA-2Y-A9H3	45	MALE	0	50.53333333	1	22	1	22	5640	G1		2	X	X	Hepatitis C Antibody|Hepatitis B Surface Antigen|HBV Surface Antibody|HBV Core Antibody	1,2 - Portal Fibrosis	2	0.770101178	0.466293481	2.061347701	1.943151899	2.261768484	0.698118821	-0.249065931	low
TCGA-DD-A4NB	25	MALE	0	32.96666667	1	912	1	912	3	G2		1	0	0			1	1.459500458	0.68105259	2.108828627	0.968581316	1.905227609	1.354228644	0.076226978	low
TCGA-EP-A26S	70	MALE	0	20.26666667	NA	NA	0	608	NA	G2		1	0	X		0 - No Fibrosis	1	0.721475719	0.173247545	1.967875563	0.777828151	1.253735631	0.948111135	0.822266778	low
TCGA-DD-AAVX	38	MALE	0	57.26666667	1	393	1	393	1	G2	A	2	0	0		6 - Established Cirrhosis	2	0.602267679	0.151524196	1.830781297	0.548913742	1.78478864	1.104089079	0.298349392	low
TCGA-ED-A7PZ	61	MALE	0	0.2	0	6	0	6	2	G2		2	X	0	Hepatitis B Surface Antigen		2	0.648674877	0.034544128	2.492061643	0.070163868	0.82192071	0.299425321	2.632886459	high
TCGA-LG-A6GG	79	FEMALE	0	12.9	0	387	0	387	NA	G2	A	2	X	0			2	1.771446195	0.01740686	1.931657903	0.088976939	1.039987478	0.897252419	1.145884009	low
TCGA-UB-A7ME	51	MALE	0	16.2	0	486	0	486	1388	G2	B	1	X	X	Hepatitis B Surface Antigen|HBV Core Antibody|HBV D	1,2 - Portal Fibrosis	1	0.617350592	0.235526028	2.333909584	0.64272667	1.99493521	0.941287015	0.900003369	low
TCGA-G3-A7M9	70	MALE	1	1.866666667	0	56	0	56	22868	G2	A	3	X	X	Hepatitis C Antibody|Hepatitis B Surface Antigen|HBV Surface Antibody	6 - Established Cirrhosis	3	0.62511901	0.323399141	2.395597606	0.308133604	1.601883259	0.813884032	1.508519244	high
TCGA-DD-AACJ	75	MALE	0	70.06666667	1	100	1	100	25	G2	A	2	0	0			2	0.472095114	0.039760327	2.179193067	0.105706699	0.947409455	0.722895937	1.866515857	high
TCGA-LG-A9QD	68	MALE	0	12.2	0	366	0	366	NA	G2		3	0	0			3	0.611364521	0.450378276	1.776552835	0.20662528	1.255865055	0.57410302	1.062639209	low
TCGA-ZS-A9CG	55	MALE	0	11.36666667	0	341	0	341	NA	G2	A	2	X	X	Hepatitis C Antibody|Hepatitis B Surface Antigen	0 - No Fibrosis	2	0.870901835	0.115294304	1.993905869	0.277495998	1.315195848	1.28823608	0.857943068	low
TCGA-K7-A6G5	66	MALE	0	17.06666667	NA	NA	0	512	NA	G2		1	0	X	HCV Genotype		1	0.583648693	0.394123188	2.077760901	0.403967984	1.556431896	0.826563395	1.035952379	low
TCGA-DD-AADS	63	MALE	0	15.8	0	474	0	474	11	G2	A	1	0	0			1	0.338471351	0.098849678	1.768605517	0.811042369	1.801116797	0.711269365	0.334319239	low
TCGA-DD-AAW1	55	MALE	0	66.3	0	1989	0	1989	4	G2	A	3	0	0		6 - Established Cirrhosis	3	0.876445743	0.184243142	1.937985914	0.364064827	0.999723153	1.003618733	1.117666472	low
TCGA-DD-A118	77	FEMALE	0	114.5666667	1	658	1	658	85150	G2	A	2	0	0	Hepatitis B Surface Antigen|HBV Surface Antibody|HBV Core Antibody	0 - No Fibrosis	2	0.497527703	0.013834679	2.053252343	0.603185984	1.272407343	0.961632775	1.058283228	low
TCGA-DD-AADA	66	FEMALE	0	41.1	0	1233	0	1233	8698	G3	A	1	0	0			1	0.644353994	0.057624348	2.096512258	0.742482785	1.64340001	0.850127169	0.820140815	low
TCGA-G3-AAV1	51	MALE	1	11.96666667	1	49	1	49	8	G3	B	4	0	0	Hepatitis C Antibody|Hepatitis B Surface Antigen|HBV Surface Antibody|HBV D	6 - Established Cirrhosis	3	0.460405031	0.28909503	1.829185896	0.209020949	1.20309774	0.921033422	1.008250313	low
TCGA-O8-A75V	54	MALE	0	17.93333333	NA	NA	0	538	7	G2	A	1	X	X		6 - Established Cirrhosis	1	0.94522185	0.446763764	2.370883347	0.723165197	1.862828269	1.030658524	0.888438129	low
TCGA-ZP-A9CY	66	FEMALE	0	26.06666667	0	782	0	782	NA	G1	A	1	X	X		6 - Established Cirrhosis	0	0.988715901	0.263997531	1.884509916	0.977339569	1.433957038	1.265324196	0.241046988	low
TCGA-G3-A7M8	31	MALE	0	14.33333333	NA	NA	0	430	5	G1	A	1	X	X	Hepatitis C Antibody|Hepatitis B Surface Antigen|HBV Surface Antibody	6 - Established Cirrhosis	1	0.759198317	0.510371156	1.817991778	0.355518524	1.25099208	0.992742284	0.779950383	low
TCGA-DD-AAE0	45	FEMALE	0	18.5	0	555	0	555	8751	G4	A	3	0	0		3,4 - Fibrous Speta	3	0.594082273	0.140032878	2.139086586	0.278638219	1.354740625	0.64698458	1.447244012	low
