# Supplementary material for: Noninvasive evaluation of neutrophil extracellular traps signature predicts clinical outcomes and immunotherapy response in hepatocellular carcinoma
Source: Front Immunol. 2023 Jul 13;14:1134521. doi: 10.3389/fimmu.2023.1134521 (PMC10374215; doi:10.3389/fimmu.2023.1134521)
Supplement: Supplementary file 3 [file DataSheet_3.zip › Raw Data_clinical data and Script/TCIA cohrt_clinical data.csv]

ID	Age	Gender	OS	OS.time	DFS	DFS.time	PFS	PFS.time	AFP	Grade	Child	pT	pN	pM	Viral	FS	Stage	BST1	IL6	MAPK3	SELP	SELPLG	TLR4	NET_score	NETS_group	RNETS
TCGA-BC-A3KF	66	FEMALE	0	0.266666667	0	8	0	8	NA	G2		1	X	0			1	0.584085784	0.026518038	2.234825676	0.501289635	1.142593273	1.12440484	1.353081067	high	0.820769363
TCGA-BC-A10W	50	MALE	1	3.033333333	NA	NA	1	91	79	G3		4	X	X	Hepatitis B Surface Antigen		4	0.719781646	0.04504471	2.230051904	0.103133923	1.632456775	1.099202278	1.193982385	high	0.931490699
TCGA-BC-A10Z	62	FEMALE	1	1.133333333	0	34	0	34	779	G2		1	0	X			1	0.254785137	0.084489971	2.269320424	0.107044744	0.67110508	1.288935889	1.899266567	high	0.224305977
TCGA-BC-A69H	64	MALE	0	14.8	0	444	0	444	103900	G3	A	2	X	0			2	0.758045635	0.157633771	2.245505938	0.19408221	1.873562777	0.776779294	1.169253862	high	0.236708559
TCGA-DD-A1EA	68	MALE	0	80.5	1	754	1	754	3	G2	A	2	0	0	Hepatitis B Surface Antigen|HBV Surface Antibody|HBV Core Antibody|HBV D	1,2 - Portal Fibrosis	2	0.507223819	0.157335811	2.084541221	0.315791547	1.821513169	1.234578165	0.693337526	low	0.326929476
TCGA-DD-A1EB	72	FEMALE	0	67.23333333	1	505	1	505	7	G2	B	1	0	0	Hepatitis B Surface Antigen|HBV Surface Antibody|HBV Core Antibody	0 - No Fibrosis	1	0.474588895	0.053995298	1.813717556	0.169039286	1.186696324	2.022287512	0.397206335	low	-0.272872048
TCGA-DD-A1EC	20	FEMALE	0	20.06666667	1	299	1	299	2	G3	A	1	0	0		0 - No Fibrosis	1	0.742541737	1.409281212	1.881531415	0.648547785	2.452770702	1.586868842	-0.527482982	low	0.25268033
TCGA-DD-A1ED	68	MALE	0	76.7	0	2301	0	2301	3	G1	A	1	0	0	Hepatitis B Surface Antigen|HBV Surface Antibody|HBV Core Antibody	0 - No Fibrosis	1	1.573925514	1.146148482	1.837017285	0.450295264	1.721103565	1.303006439	0.075518988	low	0.531293752
TCGA-DD-A1EE	73	MALE	1	11.63333333	1	44	1	44	3	G3	B	3	0	0	Hepatitis C Virus R|HCV Genotype|Hepatitis B Surface Antigen|HBV Surface Antibody|HBV Core Antibody	6 - Established Cirrhosis	3	0.600587189	0.272413296	1.989750584	0.094639678	1.236729158	1.059932014	1.1695281	high	1.196587165
TCGA-DD-A1EH	23	MALE	0	49.83333333	1	120	1	120	94340	G3	B	3	0	0	Hepatitis B Surface Antigen|HBV Surface Antibody|HBV Core Antibody|HBV D	3,4 - Fibrous Speta	3	0.599413256	0.233272667	1.936756158	0.270060273	1.520584226	1.059510924	0.803375588	low	0.031577873
TCGA-DD-A1EJ	71	FEMALE	1	33.5	1	263	1	263	18840	G2	B	1	1	0	Hepatitis B Surface Antigen|HBV Surface Antibody|HBV Core Antibody	0 - No Fibrosis	3	1.533900015	0.012307152	2.346152067	0.035972867	1.581381667	1.275164643	1.197268327	high	0.441842689
TCGA-DD-A1EK	64	FEMALE	1	18.6	NA	NA	1	167	19	G2	A	4	0	1	Hepatitis B Surface Antigen|HBV Surface Antibody|HBV Core Antibody	0 - No Fibrosis	4	0.590902778	0.485765819	2.104683218	0.013977991	1.774787427	1.239574123	0.876965942	high	0.814211321
TCGA-DD-A1EL	23	MALE	1	13.83333333	NA	NA	1	415	5	G3	A	2	0	0	Hepatitis B Surface Antigen|HBV Surface Antibody|HBV Core Antibody|HBV D	0 - No Fibrosis	2	0.479703324	0.025102868	2.322451958	0.014971331	1.446097581	0.957060527	1.625885762	high	0.603511258
TCGA-DD-A3A1	65	MALE	1	7.766666667	0	233	0	233	6	G2	A	3	0	0		0 - No Fibrosis	3	0.463178635	0.114515567	1.939771916	0.035602281	1.827829188	0.642726101	0.977839893	high	0.58076402
TCGA-DD-A3A4	37	MALE	1	20.4	1	87	1	87	NA	G3	B	3	0	0		0 - No Fibrosis	3	0.273916405	0.039710839	1.700327764	0.202345748	0.490560067	0.878478831	1.406336877	high	-0.018286501
TCGA-DD-A3A7	67	MALE	1	13.96666667	1	144	1	144	120	G3		3	0	0	Hepatitis B Surface Antigen|HBV Surface Antibody|HBV Core Antibody	0 - No Fibrosis	3	0.432196581	0.251183859	2.273965619	0.15800979	1.320501488	0.203859999	2.000359089	high	0.42196195
TCGA-DD-A3A9	64	FEMALE	1	31.03333333	NA	NA	1	289	19930	G2	A	4	0	1		0 - No Fibrosis	4	0.983982611	0.321648292	2.259433037	0.768709734	1.817674045	0.816222216	0.862549213	high	0.489969236
TCGA-DD-A4NA	67	FEMALE	0	33.6	0	1008	0	1008	3	G3		2	1	0	Hepatitis B Surface Antigen|HBV Surface Antibody	5 - Nodular Formation and Incomplete Cirrhosis	3	0.855875916	1.323605021	2.176345909	0.11191619	2.009909891	1.231108246	0.675368537	low	-0.321616971
TCGA-DD-A4NE	75	FEMALE	1	22	1	190	1	190	28	G3	A	3	0	0	Hepatitis C Virus R|Hepatitis B Surface Antigen|HBV Core Antibody	0 - No Fibrosis	3	0.587794316	0.159637094	1.97312042	0.167428162	0.798750763	1.137332767	1.384814727	high	0.718154181
TCGA-DD-A4NG	77	MALE	1	26.73333333	1	430	1	430	3	G2	A	3	X	0	Hepatitis B Surface Antigen|HBV Surface Antibody|HBV Core Antibody		3	0.624665351	0.211833195	2.082478903	0.111434938	1.38561857	0.862990952	1.298529856	high	0.066600277
TCGA-DD-A4NI	67	MALE	0	27.2	0	816	0	816	6	G2	A	2	X	0	Hepatitis B Surface Antigen|HBV Surface Antibody|HBV Core Antibody	0 - No Fibrosis	2	0.610699782	0.161603848	1.641691647	0.613768134	1.691883788	1.543204414	-0.19121878	low	-0.499882945
TCGA-DD-A4NJ	54	FEMALE	0	30.93333333	1	549	1	549	5	G2	A	2	0	0	Hepatitis B Surface Antigen|HBV Surface Antibody|HBV Core Antibody	1,2 - Portal Fibrosis	2	0.756307594	0.467889236	2.14981486	0.594209053	1.851190108	1.308626612	0.520117231	low	0.046958041
TCGA-DD-A4NK	80	FEMALE	1	40.33333333	1	89	1	89	3	G2	A	3	0	0	Hepatitis B Surface Antigen	0 - No Fibrosis	3	0.726704256	0.124511494	1.700446335	1.016416819	1.217654215	1.120313377	0.247936819	low	-0.235201484
TCGA-DD-A4NL	46	MALE	0	57.03333333	0	1711	0	1711	2	G1		1	0	0	Hepatitis B Surface Antigen|HBV Surface Antibody|HBV Core Antibody	0 - No Fibrosis	1	0.821157448	0.630542052	1.869806704	0.715680824	1.408668632	1.014499169	0.525071486	low	-0.630772432
TCGA-DD-A4NN	56	FEMALE	1	29.96666667	1	166	1	166	4223	G3	A	1	0	0		0 - No Fibrosis	1	0.497094385	0.216560666	2.086953468	0.794706608	1.27035698	0.752960507	1.117060418	high	0.739694837
TCGA-DD-A4NQ	60	MALE	1	12.43333333	1	126	1	126	141	G3	A	2	0	0	Hepatitis C Virus R|Hepatitis B Surface Antigen|HBV Surface Antibody|HBV Core Antibody		2	0.427911381	0.838559985	2.05725763	0.046744261	1.283228066	1.366890342	1.077916889	high	0.086121865
TCGA-DD-A4NS	61	FEMALE	1	81.86666667	1	893	1	893	2	G2		1	0	0	Hepatitis B Surface Antigen|HBV Surface Antibody|HBV Core Antibody	0 - No Fibrosis	1	1.585924882	0.677366006	2.270076784	1.650912824	2.07533946	1.707507024	-0.393182103	low	0.410870273
TCGA-DD-A4NV	61	MALE	0	79.93333333	0	2398	0	2398	3	G1	A	3	0	0	Hepatitis B Surface Antigen|HBV Surface Antibody|HBV Core Antibody	0 - No Fibrosis	3	1.018387496	0.532527701	1.96689762	1.321700446	1.513807156	1.663198112	-0.125451707	low	0.515796595
TCGA-DD-A11A	67	MALE	0	2.633333333	0	79	0	79	223	G3		1	0	0	Hepatitis B Surface Antigen|HBV Core Antibody	0 - No Fibrosis	1	0.575092354	0.582222573	2.129372533	0.2746821	0.971594592	1.072892254	1.443398216	high	0.862793893
TCGA-DD-A11C	69	MALE	0	22.06666667	NA	NA	0	662	11	G3	A	1	0	0	Hepatitis B Surface Antigen|HBV Surface Antibody|HBV Core Antibody	0 - No Fibrosis	1	0.706887735	1.445096192	2.105474823	0.714633365	1.735623359	1.518231075	0.311379096	low	-0.348150111
TCGA-DD-A39X	78	FEMALE	1	56.46666667	1	1032	1	1032	10	G2	A	1	X	0	Hepatitis B Surface Antigen|HBV Surface Antibody	0 - No Fibrosis	1	1.33896162	0.572336219	2.396878587	0.270562678	1.466178239	0.661943592	1.583144166	high	0.283045518
TCGA-DD-A39Y	67	MALE	1	5.7	0	171	0	171	5600	G3	A	1	X	0	Hepatitis B Surface Antigen|HBV Surface Antibody|HBV Core Antibody	0 - No Fibrosis	1	1.172934709	0.015480459	2.216682865	0.266935554	1.445809124	0.563796485	1.458060754	high	0.117520266
TCGA-DD-A115	53	MALE	1	84.73333333	1	469	1	469	10	G2	A	3	0	0	Hepatitis B Surface Antigen|HBV Surface Antibody|HBV Core Antibody	0 - No Fibrosis	3	0.865399419	0.392327969	1.922237634	0.998375178	1.541634277	1.491687006	0.090038103	low	-0.153475459
TCGA-DD-A116	68	MALE	1	54.06666667	1	828	1	828	24	G3	A	3	0	0	Hepatitis B Surface Antigen|HBV Surface Antibody|HBV Core Antibody	3,4 - Fibrous Speta	3	0.984146848	0.038410601	2.054085949	0.515703174	1.527081286	0.518216589	1.09630869	high	0.751831991
TCGA-DD-A119	40	MALE	1	7.433333333	NA	NA	0	223	1836	G3	A	3	0	1	Hepatitis B Surface Antigen|HBV Surface Antibody|HBV Core Antibody	0 - No Fibrosis	4	0.708566925	0.16625231	1.962222153	0.410963251	1.325219344	0.416166368	1.261079312	high	0.462352527
TCGA-G3-A3CG	80	MALE	0	22.43333333	NA	NA	1	329	67	G2	A	1	0	0		6 - Established Cirrhosis	1	0.39309259	0.424661793	2.041858912	0.467337181	1.433220531	0.79496768	1.087862646	high	-0.005658208
TCGA-G3-A3CH	53	MALE	0	26	1	116	1	116	41	G2	A	3	0	0		6 - Established Cirrhosis	3	0.597702802	0.160901685	1.84380945	0.552334685	1.583715771	1.247213269	0.376709913	low	-0.035998841
TCGA-G3-A3CI	71	MALE	0	6	0	180	0	180	2	G2	A	1	0	0		0 - No Fibrosis	1	0.683110639	0.309364811	2.033994907	0.673760417	1.611563068	1.129286393	0.609319247	low	-0.347587903
TCGA-G3-A3CK	61	MALE	0	19.5	0	585	0	585	3	G2	A	1	0	0		6 - Established Cirrhosis	1	0.601341234	0.117793482	1.905064315	0.212107936	1.678832156	0.989685763	0.721549962	low	-0.072161365
TCGA-G3-A5SJ	59	MALE	0	23.26666667	1	308	1	308	3	G2	B	1	X	0		6 - Established Cirrhosis	1	0.705228868	0.478843013	2.157475038	0.572805932	2.053452704	1.47844791	0.307955374	low	0.249230623
TCGA-G3-A5SL	70	MALE	0	20.7	0	621	0	621	4	G2		2	X	0		0 - No Fibrosis	2	0.753182299	0.150036506	1.89693817	0.117949095	1.077467781	0.719479939	1.316590246	high	0.790907355
TCGA-G3-A7M8	31	MALE	0	14.33333333	NA	NA	0	430	5	G1	A	1	X	X	Hepatitis C Antibody|Hepatitis B Surface Antigen|HBV Surface Antibody	6 - Established Cirrhosis	1	0.759198317	0.510371156	1.817991778	0.355518524	1.25099208	0.992742284	0.779950383	low	-0.011526577
TCGA-G3-A25S	64	MALE	1	13.86666667	NA	NA	1	37	281	G2	A	1	0	0		6 - Established Cirrhosis	1	0.521286013	0.020450578	2.535602337	0.399630843	1.570965594	0.817888825	1.713257632	high	-0.588140391
TCGA-G3-A25U	63	FEMALE	0	54.53333333	0	1636	0	1636	10	G3	A	1	0	0		0 - No Fibrosis	1	0.600731249	0.035594387	1.71868215	0.072251227	1.043478613	1.399007615	0.752832119	low	0.154258595
TCGA-G3-A25X	73	MALE	0	59.3	0	1779	0	1779	11	G3	A	2	0	0		1,2 - Portal Fibrosis	2	1.002443243	0.182969647	2.268532366	0.589011015	2.133985293	0.84855164	0.728741559	low	-0.432817717
TCGA-G3-A25Y	52	FEMALE	1	15.06666667	1	355	1	355	35	G3	A	1	0	0		3,4 - Fibrous Speta	1	1.14337422	0.242746015	2.093021514	0.539504223	1.877832116	1.124499475	0.503435108	low	-0.017255038
TCGA-G3-A25Z	58	MALE	0	21.83333333	0	655	0	655	44	G2	A	1	0	0		5 - Nodular Formation and Incomplete Cirrhosis	1	0.714597492	0.09636779	2.085681529	0.364078588	1.368458975	0.833740617	1.192848342	high	0.112501062
TCGA-G3-AAV4	83	FEMALE	1	0.9	0	27	0	27	4	G1	A	1	0	0		3,4 - Fibrous Speta	1	0.349955597	0.129182592	2.129605523	0.103721609	1.051704932	1.152208833	1.491399492	high	0.687516025
TCGA-G3-AAV5	67	MALE	0	11.8	1	117	1	117	NA	G2	A	2	0	0	Hepatitis C Antibody|Hepatitis B Surface Antigen|HBV Surface Antibody|HBV Core Antibody	6 - Established Cirrhosis	2	0.496727291	0.108052715	2.037335754	0.382914842	1.303148984	0.51101123	1.381454552	high	0.465304177
TCGA-G3-AAV6	53	FEMALE	1	2.166666667	1	44	1	44	57875	G3	A	3	0	0	Hepatitis B Surface Antigen	0 - No Fibrosis	3	0.564674621	0.402603921	2.363200902	0.100533509	1.243017989	0.373200204	2.084824108	high	0.78719474
TCGA-K7-A5RG	66	MALE	0	17.3	0	519	0	519	19	G1		1	X	X	HCV Genotype		1	0.91550525	0.876308023	2.285249387	0.556158565	2.453678782	1.864355876	-0.065727982	low	-0.134678164
TCGA-K7-A6G5	66	MALE	0	17.06666667	NA	NA	0	512	NA	G2		1	0	X	HCV Genotype		1	0.583648693	0.394123188	2.077760901	0.403967984	1.556431896	0.826563395	1.035952379	high	0.487409407
