# Supplementary material for: Noninvasive evaluation of neutrophil extracellular traps signature predicts clinical outcomes and immunotherapy response in hepatocellular carcinoma
Source: Front Immunol. 2023 Jul 13;14:1134521. doi: 10.3389/fimmu.2023.1134521 (PMC10374215; doi:10.3389/fimmu.2023.1134521)
Supplement: Supplementary file 3 [file DataSheet_3.zip › Raw Data_clinical data and Script/Working Script.R]

rm(list=ls())
options(stringsAsFactors = F)
load('TCGA-LIHC-rnaseq-survival-FPKM.Rdata')

metadata <- read.csv("clincal_data_52.csv",header = T,sep = ",")
library(stringr)
all(substring(colnames(a1),1,12)==metadata$ID)
RNAdata=a1[,match(metadata$ID,substr(colnames(a1),1,12))]
save(RNAdata,metadata,file = 'survival-analysis52.Rdata')

load('survival-analysis52.Rdata')
NET <- read.csv("NET_gene69.csv",header = F,sep = ",")
choose_gene=NET[[1]]
choose_matrix=RNAdata[choose_gene,]
choose_matrix=na.omit(choose_matrix)

library(lars) 
library(glmnet) 
library(survival)
library(survminer)
x <- data.matrix(t(log2(choose_matrix+1)))
y <- data.matrix(Surv(metadata$OS.time,metadata$OS==1))

fit<- glmnet(x, y,family="cox",alpha=1)


plot(fit, xvar="lambda", label=T)

cv.fit <- cv.glmnet(x, y,
                    family="cox",
                    alpha = 1)
plot(cv.fit)

ridge.coef1 <- predict(fit, s=cv.fit$lambda.1se, type = "coefficients")
ridge.coef1
ridge.coef2 <- predict(fit, s=cv.fit$lambda.min, type = "coefficients")
ridge.coef2
c(cv.fit$lambda.min,cv.fit$lambda.1se) 

e=t(RNAdata[c("BST1","IL6","MAPK3","SELP","SELPLG","TLR4"),])
e=log2(e+1)
colnames(e)=c("BST1","IL6","MAPK3","SELP","SELPLG","TLR4")
b1=cbind(metadata,e)
a=as.numeric(b1[,'BST1'])
b=as.numeric(b1[,'IL6'])
c=as.numeric(b1[,'MAPK3'])
d=as.numeric(b1[,'SELP'])
f=as.numeric(b1[,'SELPLG'])
g=as.numeric(b1[,'TLR4'])
b1$NET_score= (-0.164*a)+(-0.055*b)+(1.419*c)+(-0.518*d)+(-0.714*f)+(-0.574*g)

library(survminer)
surv_score.cut <- surv_cutpoint(
  b1,
  time = "OS.time",
  event = "OS",
  variables = "NET_score"
)
summary(surv_score.cut)
plot(surv_score.cut, "NET_score", palette = "npg")
surv_score.cat <- surv_categorize(surv_score.cut) 
b1$risk_group=surv_score.cat$NET_score
save(RNAdata,metadata,b1,file = 'TCGA-NET_score-Output.Rdata')

library(pheatmap)
b1$Age_group=ifelse(b1$Age>=60,'≥60','<60')
b1 <- b1[order(b1$risk_group),]
exp_ds=b1[,19:24]
# 构建样本分类数据
Group=as.character(b1$risk_group)
Age=b1$Age_group
Sex=b1$Gender
Grade=b1$Grade
Stage=b1$Stage
Status=as.character(b1$OS)
annotation_c <- data.frame(Group, Age, Sex, Grade, Stage, Status)
rownames(annotation_c) <- rownames(exp_ds)
Groupcolor <- c("#8854d0","#fa8231") 
names(Groupcolor) <- c("high","low") 
Agecolor <- c("#5F80B4","#E29827") 
names(Agecolor) <- c("<60","≥60") 
Sexcolor <- c("#5F9EA0","#016D06")
names(Sexcolor) <- c("FEMALE","MALE")
Gradecolor <- c("#85B22E","#5F80B4","#E29827")
names(Gradecolor) <- c("G1","G2","G3") 
Stagecolor <- c("#85B22E","#E29827","#922927",'#57C3F3')
names(Stagecolor) <- c("1","2","3","4") 
Statuscolor <- c('#FFD700','#4169E1')
names(Statuscolor) <- c("0","1")
ann_colors <- list(Group=Groupcolor, Age= Agecolor, Sex=Sexcolor,Grade=Gradecolor, Stage=Stagecolor,Status=Statuscolor) #颜色设置
pheatmap(t(exp_ds),cluster_rows = F,cluster_cols = F,
         color=colorRampPalette(c("navy","white","firebrick3"))(100),
         show_colnames = F,border_color = NA,scale = "row",show_rownames =T,
         annotation_col = annotation_c,annotation_colors = ann_colors)

load('TCGA-NET_score-Output.Rdata')
library(survival)
library(survminer)
sfit <- survfit(Surv(OS.time,OS)~b1$risk_group, data=b1)
sfit
summary(sfit)
ggsurvplot(sfit, conf.int=F, pval=TRUE)
ggsurvplot(sfit,palette = c("#E7B800", "#1E90FF"),
           risk.table =TRUE,pval =TRUE,
           conf.int =TRUE,xlab ="Time in months", 
           ggtheme =theme_classic(), 
           ncensor.plot = F)
dev.off()

library(timeROC)
fp=as.numeric(b1$NET_score)
with(b1,
     ROC <<- timeROC(T=b1$OS.time,
                     delta=b1$OS, 
                     marker=fp,
                     cause=1,
                     weighting="marginal",
                     times=c(12,24,36),
                     ROC = TRUE,
                     iid = TRUE)
)
ROC$AUC
plot(ROC,time=12,col="#1E90FF",title=FALSE,lwd=3) 
plot(ROC,time=24,col="#BDB76B",add=TRUE,title=FALSE,lwd=3)
plot(ROC,time=36,col="#FF8C00",add=TRUE,title=FALSE,lwd=3)

legend("bottomright", 
       c(paste0("AUC at 1 years = ", round(ROC$AUC[1],3)),
         paste0("AUC at 2 years = ", round(ROC$AUC[2],3)),
         paste0("AUC at 3 years = ", round(ROC$AUC[3],3))),
       col=c("#1E90FF","#BDB76B","#FF8C00"),lwd=3,bty="n")


###ICGC validation
load('F:/Bioinformatics/R/ICGC-Liver Cancer/ICGC_LC_output.Rdata')
e=t(A1[c("BST1","IL6","MAPK3","SELP","SELPLG","TLR4"),])
e=log2(e+1)
colnames(e)=c("BST1","IL6","MAPK3","SELP","SELPLG","TLR4")
e=as.data.frame(e)
e$ID=rownames(e)
b3=merge(e,phe,by='ID')
a=as.numeric(b3[,'BST1'])
b=as.numeric(b3[,'IL6'])
c=as.numeric(b3[,'MAPK3'])
d=as.numeric(b3[,'SELP'])
f=as.numeric(b3[,'SELPLG'])
g=as.numeric(b3[,'TLR4'])
b3$NET_score= (-0.164*a)+(-0.055*b)+(1.419*c)+(-0.518*d)+(-0.714*f)+(-0.574*g)

library(survminer)
surv_score.cut <- surv_cutpoint(
  b3,
  time = "time",
  event = "event",
  variables = "NET_score"
)
summary(surv_score.cut)
plot(surv_score.cut, "NET_score", palette = "npg")
surv_score.cat <- surv_categorize(surv_score.cut) 
b3$risk_group=surv_score.cat$NET_score
save(A1,b3,file = 'ICGC-NET-validation.Rdata')

load('ICGC-NET-validation.Rdata')
library(survival)
library(survminer)
sfit <- survfit(Surv(time,event)~b3$risk_group, data=b3)
sfit
summary(sfit)
ggsurvplot(sfit, conf.int=F, pval=TRUE)
ggsurvplot(sfit,palette = c("#E7B800", "#1E90FF"),
           risk.table =TRUE,pval =TRUE,
           conf.int =TRUE,xlab ="Time in months", 
           ggtheme =theme_classic(), 
           ncensor.plot = F)
dev.off()

library(timeROC)
fp=as.numeric(b3$NET_score)
with(b3,
     ROC <<- timeROC(T=b3$time,
                     delta=b3$event, 
                     marker=fp,
                     cause=1,
                     weighting="marginal",
                     times=c(12,24,36),
                     ROC = TRUE,
                     iid = TRUE)
)
ROC$AUC
plot(ROC,time=12,col="#1E90FF",title=FALSE,lwd=3) 
plot(ROC,time=24,col="#BDB76B",add=TRUE,title=FALSE,lwd=3)
plot(ROC,time=36,col="#FF8C00",add=TRUE,title=FALSE,lwd=3)

legend("bottomright", 
       c(paste0("AUC at 1 years = ", round(ROC$AUC[1],3)),
         paste0("AUC at 2 years = ", round(ROC$AUC[2],3)),
         paste0("AUC at 3 years = ", round(ROC$AUC[3],3))),
       col=c("#1E90FF","#BDB76B","#FF8C00"),lwd=3,bty="n")


###TCGA-LIHC validation
load('TCGA-LIHC-rnaseq-survival-FPKM.Rdata')
e=t(a1[c("BST1","IL6","MAPK3","SELP","SELPLG","TLR4"),])
e=log2(e+1)
colnames(e)=c("BST1","IL6","MAPK3","SELP","SELPLG","TLR4")
b4=cbind(phe,e)
a=as.numeric(b4[,'BST1'])
b=as.numeric(b4[,'IL6'])
c=as.numeric(b4[,'MAPK3'])
d=as.numeric(b4[,'SELP'])
f=as.numeric(b4[,'SELPLG'])
g=as.numeric(b4[,'TLR4'])
b4$NET_score= (-0.164*a)+(-0.055*b)+(1.419*c)+(-0.518*d)+(-0.714*f)+(-0.574*g)

library(survminer)
surv_score.cut <- surv_cutpoint(
  b4,
  time = "OS.time",
  event = "OS",
  variables = "NET_score"
)
summary(surv_score.cut)
plot(surv_score.cut, "NET_score", palette = "npg")
surv_score.cat <- surv_categorize(surv_score.cut) 
b4$risk_group=surv_score.cat$NET_score
save(a1,phe,b4,file = 'TCGA-entire-NET-validation.Rdata')

load('TCGA-entire-NET-validation.Rdata')
library(survival)
library(survminer)
sfit <- survfit(Surv(OS.time,OS)~b4$risk_group, data=b4)
sfit
summary(sfit)
ggsurvplot(sfit, conf.int=F, pval=TRUE)
ggsurvplot(sfit,palette = c("#E7B800", "#1E90FF"),
           risk.table =TRUE,pval =TRUE,
           conf.int =TRUE,xlab ="Time in months", 
           ggtheme =theme_classic(), 
           ncensor.plot = F)
dev.off()

library(timeROC)
fp=as.numeric(b4$NET_score)
with(b4,
     ROC <<- timeROC(T=b4$OS.time,
                     delta=b4$OS, 
                     marker=fp,
                     cause=1,
                     weighting="marginal",
                     times=c(12,24,36),
                     ROC = TRUE,
                     iid = TRUE)
)
ROC$AUC
plot(ROC,time=12,col="#1E90FF",title=FALSE,lwd=3) 
plot(ROC,time=24,col="#BDB76B",add=TRUE,title=FALSE,lwd=3)
plot(ROC,time=36,col="#FF8C00",add=TRUE,title=FALSE,lwd=3)

legend("bottomright", 
       c(paste0("AUC at 1 years = ", round(ROC$AUC[1],3)),
         paste0("AUC at 2 years = ", round(ROC$AUC[2],3)),
         paste0("AUC at 3 years = ", round(ROC$AUC[3],3))),
       col=c("#1E90FF","#BDB76B","#FF8C00"),lwd=3,bty="n")


###NFH-1 cohort validation
meta <- read.csv("NFH-1 cohort_clinical data.csv",header = T,sep = ",")
meta$DFS.time=meta$DFS.time/30
library(survminer)
surv_score.cut <- surv_cutpoint(
  meta,
  time = "DFS.time",
  event = "DFS",
  variables = "RNETS"
)
summary(surv_score.cut)
plot(surv_score.cut, "RNETS", palette = "npg")
surv_score.cat <- surv_categorize(surv_score.cut) 
meta$risk_group=surv_score.cat$RNETS
library(survival)
library(survminer)
sfit <- survfit(Surv(DFS.time,DFS)~meta$RNETS_group, data=meta)
sfit
summary(sfit)
ggsurvplot(sfit, conf.int=F, pval=TRUE)
ggsurvplot(sfit,palette = c("#E7B800", "#1E90FF"),
           risk.table =TRUE,pval =TRUE,
           conf.int =TRUE,xlab ="Time in months", 
           ggtheme =theme_classic(), 
           ncensor.plot = F)
dev.off()

library(timeROC)
fp=as.numeric(meta$radscore)
with(meta,
     ROC <<- timeROC(T=meta$DFS.time,
                     delta=meta$DFS, 
                     marker=fp,
                     cause=1,
                     weighting="marginal",
                     times=c(12,24,36),
                     ROC = TRUE,
                     iid = TRUE)
)
ROC$AUC
plot(ROC,time=12,col="#1E90FF",title=FALSE,lwd=3) 
plot(ROC,time=24,col="#BDB76B",add=TRUE,title=FALSE,lwd=3)
plot(ROC,time=36,col="#FF8C00",add=TRUE,title=FALSE,lwd=3)

legend("bottomright", 
       c(paste0("AUC at 1 years = ", round(ROC$AUC[1],3)),
         paste0("AUC at 2 years = ", round(ROC$AUC[2],3)),
         paste0("AUC at 3 years = ", round(ROC$AUC[3],3))),
       col=c("#1E90FF","#BDB76B","#FF8C00"),lwd=3,bty="n")

library(survival)
library(survminer)
colnames(meta)
s=Surv(DFS.time, DFS) ~  BCLC1+AFP1+Tumor.sizecm_max+RNETS
s=Surv(DFS.time, DFS) ~  BCLC1+AFP1+RNETS
s=Surv(DFS.time, DFS) ~  RNETS
model <- coxph(s, data = meta)
summary(model,data=meta)
fp <- predict(model)
meta$AFP1=ifelse(meta$AFP1=='>400',"1","0")
meta$BCLC1=ifelse(meta$BCLC1=='0+A',"0","1")
meta$Hepatitis=factor(meta$Hepatitis)
library(pROC) # 加载pROC包
library(ggplot2) # 加载ggplot2包
roc1 <- roc(DFS~fp,data=meta,levels=c("0","1")) # 拟合1条曲线
roc2 <- roc(DFS~RNETS,data=meta,levels=c("0","1"))
roc3 <- roc(DFS~BCLC1,data=meta,levels=c("0","1"))
roc4 <- roc(DFS~AFP1,data=meta,levels=c("0","1"))

auc(roc1)
plot(roc1,col="red",legacy.axes=T)
plot(roc2, add=TRUE, col="blue")
plot(roc3, add=TRUE, col="green")
plot(roc4, add=TRUE, col="yellow")


round(auc(roc1),2)##AUC
round(ci(roc1),2)##95%CI
round(auc(roc2),2)##AUC
round(ci(roc2),2)##95%CI
round(auc(roc3),2)##AUC
round(ci(roc3),2)##95%CI
round(auc(roc4),2)##AUC
round(ci(roc4),2)##95%CI
round(auc(roc5),2)##AUC
round(ci(roc5),2)##95%CI
legend("bottomright", legend=c("nomo 0.860","RNETS 0.811","BCLC 0.624","AFP 0.613"),
       col=c("red","blue","green","yellow","pink"),lty=1,lwd = 2,bty = "n",cex = 0.8)
dev.off()

###NFH-2 cohort validation
meta1=read.csv("NFH-2 cohort_clinical data.csv",header = T,sep = ",")
meta1$PFS.time=meta1$PFS.time/30
library(survminer)
surv_score.cut <- surv_cutpoint(
  meta1,
  time = "PFS.time",
  event = "PFS",
  variables = "RNETS"
)
summary(surv_score.cut)
plot(surv_score.cut, "RNETS", palette = "npg")
surv_score.cat <- surv_categorize(surv_score.cut) 
meta1$risk_group=surv_score.cat$RNETS

library(survival)
library(survminer)
sfit <- survfit(Surv(PFS.time,PFS)~meta1$risk_group, data=meta1)
sfit
summary(sfit)
ggsurvplot(sfit, conf.int=F, pval=TRUE)
ggsurvplot(sfit,palette = c("#E7B800", "#1E90FF"),
           risk.table =TRUE,pval =TRUE,
           conf.int =TRUE,xlab ="Time in months", 
           ggtheme =theme_classic(),lwd=3,
           ncensor.plot = F,break.x.by=5)
dev.off()

library(ggpubr) 
ggboxplot(meta1, x = "response_group", y = "radscore",
          fill = 'response_group',palette = c("#E7B800", "#1E90FF"),
          lwd=0.6)+ stat_compare_means()

meta1$AFP1=ifelse(meta1$AFP>400,"1","0")
meta1$ECOG.PS1=ifelse(meta1$ECOG.PS>0,"1","0")
library(survival)
library(survminer)
colnames(meta1)
s=Surv(PFS.time, PFS) ~  age+AFP1+RNETS+NLR+CRP
s=Surv(PFS.time, PFS) ~  CRP+AFP1+RNETS
s=Surv(PFS.time, PFS) ~  CRP+AFP1
model <- coxph(s, data = meta1)
summary(model,data=meta1)

fp <- predict(model)
library(pROC) # 加载pROC包
library(ggplot2) # 加载ggplot2包
roc1 <- roc(PFS~fp,data=meta1,levels=c("0","1")) # 拟合1条曲线
roc2 <- roc(PFS~RNETS,data=meta1,levels=c("0","1"))
roc3 <- roc(PFS~CRP,data=meta1,levels=c("0","1"))
roc4 <- roc(PFS~AFP1,data=meta1,levels=c("0","1"))
auc(roc1)
plot(roc1,col="red",legacy.axes=T)
plot(roc2, add=TRUE, col="blue")
plot(roc3, add=TRUE, col="green")
plot(roc4, add=TRUE, col="yellow")

round(auc(roc1),2)##AUC
round(ci(roc1),2)##95%CI
round(auc(roc2),2)##AUC
round(ci(roc2),2)##95%CI
round(auc(roc3),2)##AUC
round(ci(roc3),2)##95%CI
round(auc(roc4),2)##AUC
round(ci(roc4),2)##95%CI
round(auc(roc5),2)##AUC
round(ci(roc5),2)##95%CI
legend("bottomright", legend=c("nomo 0.797","RNETS 0.716","CRP 0.729","AFP 0.682"),
       col=c("red","blue","green","yellow","pink"),lty=1,lwd = 2,cex = 0.8,bty = "n")
dev.off()

library(ggplot2)
library(tidyr)
library(plyr)
p3 <-ggplot(data = meta1, aes(x = risk_group, fill =response_group))+
geom_bar(stat = 'count',position = 'fill',width = 0.5,colour='black')+scale_fill_manual(values=c("#E7B800", "#1E90FF"))+theme_classic()+ 
theme(panel.grid.major = element_blank(), panel.grid.minor = element_blank()) 
p3
p4 <- p3+labs(x='',y='Percentage')+theme(axis.title = element_text(size=12),axis.text = element_text(size=11))+scale_y_continuous(breaks=seq(0,1,0.25),labels=c('0','25%','50%','75%','100%'))
p4

library(survival)
library(rms)
ddist <- datadist(meta)
options(datadist="ddist")
meta$AFP1=factor(meta$AFP1)
meta$BCLC1=factor(meta$BCLC1)
#构建COX模型,绘制诺莫图
fit <- lrm(DFS ~ AFP1+BCLC1+RNETS, data = meta)

nom1 <- nomogram(fit, fun=plogis,
                 fun.at=c(0.001,0.1,0.25,0.5,0.75,0.9,0.99),
                 lp=T, # 是否显示线性概率
                 funlabel="Risk of recurrence")  
plot(nom1) 


plot(nom.cox)

###绘制校准线
fit <- lrm(DFS ~ AFP1+BCLC1+RNETS, data = meta,x=T,y=T)
cal <- calibrate(fit, method='boot', B=500)
plot(cal,
     xlim = c(0,1),
     ylim = c(0,1),
     xlab = "Prediced Probability",
     ylab = "Observed Probability",
     cex.lab=1.2, cex.axis=1, cex.main=1.2, cex.sub=0.8,
     #subtitles = FALSE,
     legend = FALSE
) 
lines(cal[,c("predy","calibrated.corrected")], 
      type = 'l', #连线的类型，可以是"p","b","o"
      lwd = 3, #连线的粗细
      pch = 16, #点的形状，可以是0-20
      col = "#2166AC") #连线的颜色
lines(cal[,c("predy","calibrated.orig")],type="l",pch=16,lwd=3,col="tomato")
abline(0,1,
       lty = 2, #对角线为虚线
       lwd = 2, #对角线的粗细
       col = "#224444") #对角线的颜色
legend(0.6,0.2,
       c("Apparent","Bias-corrected","Ideal"), 
       lty = c(2,1,1), 
       lwd = c(2,3,3), 
       col = c("black","#2166AC","tomato"), 
       bty = "n"
)

library(survival)
library(rms)
ddist <- datadist(meta1)
options(datadist="ddist")
meta1$AFP1=factor(meta1$AFP1)
#构建COX模型,绘制诺莫图
fit1 <- lrm(PFS ~ AFP1+CRP+RNETS, data = meta1)

nom1 <- nomogram(fit1, fun=plogis,
                 fun.at=c(0.001,0.1,0.25,0.5,0.75,0.9,0.99),
                 lp=T, # 是否显示线性概率
                 funlabel="Risk of progression")  
plot(nom1) 

###绘制校准线
fit1 <- lrm(PFS ~ AFP1+CRP+RNETS, data = meta1,x=T,y=T)
cal <- calibrate(fit1, method='boot', B=500)
plot(cal,
     xlim = c(0,1),
     ylim = c(0,1),
     xlab = "Prediced Probability",
     ylab = "Observed Probability",
     cex.lab=1.2, cex.axis=1, cex.main=1.2, cex.sub=0.8,
     #subtitles = FALSE,
     legend = FALSE
) 
lines(cal[,c("predy","calibrated.corrected")], 
      type = 'l', #连线的类型，可以是"p","b","o"
      lwd = 3, #连线的粗细
      pch = 16, #点的形状，可以是0-20
      col = "#2166AC") #连线的颜色
lines(cal[,c("predy","calibrated.orig")],type="l",pch=16,lwd=3,col="tomato")
abline(0,1,
       lty = 2, #对角线为虚线
       lwd = 2, #对角线的粗细
       col = "#224444") #对角线的颜色
legend(0.6,0.2,
       c("Apparent","Bias-corrected","Ideal"), 
       lty = c(2,1,1), 
       lwd = c(2,3,3), 
       col = c("black","#2166AC","tomato"), 
       bty = "n"
)

meta2=read.csv("TCIA cohort_clinical data.csv",header = T,sep = ",",row.names = 1)
library(ggpubr) 
ggboxplot(meta2, x = "risk_group", y = "RNETS",
          fill = 'risk_group',palette = c("#E7B800", "#1E90FF"),
          lwd=0.6)+ stat_compare_means()

library(timeROC)
fp=as.numeric(meta2$RNETS)
with(meta2,
       ROC <<- timeROC(T=meta2$OS.time,
                      delta=meta2$OS, 
                      marker=fp,
                      cause=1,
                      weighting="marginal",
                      times=c(12,24,36),
                      ROC = TRUE,
                      iid = TRUE)
)
ROC$AUC
plot(ROC,time=12,col="#1E90FF",title=FALSE,lwd=3) 
plot(ROC,time=24,col="#BDB76B",add=TRUE,title=FALSE,lwd=3)
plot(ROC,time=36,col="#FF8C00",add=TRUE,title=FALSE,lwd=3)

legend("bottomright", 
       c(paste0("AUC at 1 years = ", round(ROC$AUC[1],3)),
         paste0("AUC at 2 years = ", round(ROC$AUC[2],3)),
         paste0("AUC at 3 years = ", round(ROC$AUC[3],3))),
       col=c("#1E90FF","#BDB76B","#FF8C00"),lwd=3,bty="n")

dev.off()

library(pROC) # 加载pROC包
library(ggplot2) # 加载ggplot2包
roc1 <- roc(risk_group~RNETS,data=meta2,levels=c("high","low")) # 拟合1条曲线
auc(roc1)
plot(roc1,col="red",legacy.axes=T)
plot(roc2, add=TRUE, col="blue")
plot(roc3, add=TRUE, col="green")
plot(roc4, add=TRUE, col="yellow")

round(auc(roc1),2)##AUC
round(ci(roc1),2)##95%CI

legend("bottomright", legend="RNETS 0.853",
       col="red",lty=1,lwd = 2,cex = 0.8,bty = "n")
dev.off()

library(survminer)
surv_score.cut <- surv_cutpoint(
  meta2,
  time = "OS.time",
  event = "OS",
  variables = "RNETS"
)
summary(surv_score.cut)
plot(surv_score.cut, "RNETS", palette = "npg")
surv_score.cat <- surv_categorize(surv_score.cut) 
meta2$risk_group1=surv_score.cat$RNETS

library(survival)
library(survminer)
sfit <- survfit(Surv(OS.time,OS)~meta2$risk_group1, data=meta2)
sfit
summary(sfit)
ggsurvplot(sfit, conf.int=F, pval=TRUE)
ggsurvplot(sfit,palette = c("#E7B800", "#1E90FF"),
           risk.table =TRUE,pval =TRUE,
           conf.int =TRUE,xlab ="Time in months", 
           ggtheme =theme_classic(),lwd=3,
           ncensor.plot = F)
dev.off()
